# Supplementary material for: Next-generation sequencing reveals microRNA markers of adrenocortical tumors malignancy
Source: Oncotarget. 2017 Apr 3;8(30):49191–200. doi: 10.18632/oncotarget.16788 (PMC5564760; doi:10.18632/oncotarget.16788)
Supplement: Supplementary file 2 [file oncotarget-08-49191-s002.xls]

## Sheet: Grupy
Sample ID	Diagnosis	Gender	Age	Weiss score	Total number of reads	Number of reads aligned to mature miRNA sequnces	Dataset
10686/11	ACC	M	49	8	4403930	301706	learning
5832/09	ACC	F	61	9	7263355	175021	learning
3725/12	ACC	F	36	6	14727802	929578	learning
2833/13	ACC	M	22	5	8624702	463867	learning
7106/13	ACC	M	56	5	10610000	384609	learning
6399/08	ACC	M	53	5	15845375	702933	learning
5048/14	ACC	M	73	5	4860734	300715	learning
10058/14	ACC	F	51	8	2795912	111980	validation
8102/15	ACC	F	39	6	31741945	2398758	validation
8177/15	ACC	F	58	6	3522116	190643	validation
8637/13	ACC	F	65	7	3470380	119753	validation
2638/16	ACC	F	44	9	6362124	392347	validation
11463/15	ACC	F	44	8	9875146	511964	validation
8400/13	ACC	F	69	8	4265938	258170	validation
11642/13	ACC	F	52	7	5007104	98316	validation
2744/14	ACA	F	63	0	7105006	865112	learning
2226/15	ACA	F	58	0	4008805	637996	learning
2554/12	ACA	F	57	0	5167390	353506	learning
6403/13	ACA	F	39	0	9797004	1314461	learning
425/14	ACA	F	40	0	2474679	266510	learning
50/15	ACA	F	60	0	5765628	835009	learning
1537/15	ACA	F	63	0	3560774	445649	learning
5634/14	ACA	M	48	0	9649281	549689	learning
2844/16	ACA	F	72	0	7186716	106803	validation
4843/16	ACA	F	79	0	23766006	500868	validation
6643/15	ACA	M	66	0	7443346	444163	validation
6528/15	ACA	F	66	0	12619108	466008	validation
5987/15	ACA	F	72	0	9386687	183016	validation
5769/15	ACA	F	65	0	11926333	254421	validation
2744/14	ACA	F	63	0	7656832	479222	validation
2226/15	ACA	F	58	0	8784555	787718	validation
9200/15	ACA	F	69	0	5368931	246122	validation
6403/13	NA	F	39	n/a	1752394	110731	learning
425/14	NA	F	40	n/a	1850559	161163	learning
1537/15	NA	F	63	n/a	1785598	115584	learning
2744/14	NA	F	63	n/a	3922269	558911	learning
5221/11	NA	M	81	n/a	2492474	323201	learning
5634/14	NA	M	48	n/a	2415130	246301	learning
237/15	NA	F	33	n/a	1351474	223280	learning
7897/10	NA	F	75	n/a	1685774	135206	learning
2302/15	NA	F	54	n/a	8567295	138445	validation
4959/16	NA	M	47	n/a	6519905	146043	validation
7678/16	NA	M	77	n/a	13959050	215640	validation
509/16	NA	F	61	n/a	15653714	643260	validation
2790/16	NA	M	69	n/a	7825262	433430	validation
9407/12	NA	F	66	n/a	6482502	342661	validation
4627/14	NA	F	45	n/a	9874433	227750	validation
5188/13	NA	F	42	n/a	9290265	602010	validation
7127/12	NA	M	72	n/a	14416578	212641	validation

## Sheet: Sheet1
Sample ID	Gender	Age
10686/11	M	49
5832/09	F	61
2744/14	F	63
4627/14	F	45
2226/15	F	58
9035/13	F	55
1190/05	M	49
3725/12	F	36
4458/12	F	44
2554/12	F	57
5188/13	F	42
6403/13	F	39
2833/13	M	22
5358/10	M	73
10555/13	M	55
5107/11	M	56
425/14	F	40
50/15	F	60
1537/15	F	63
2302/15	F	54
7106/13	M	56
10058/14	F	51
6399/08	M	53
7127/12	M	72
5221/11	M	81
5634/14	M	48
5048/14	M	73
9407/12	F	66
237/15	F	33
