# Supplementary material for: Next-generation sequencing reveals microRNA markers of adrenocortical tumors malignancy
Source: Oncotarget. 2017 Apr 3;8(30):49191–200. doi: 10.18632/oncotarget.16788 (PMC5564760; doi:10.18632/oncotarget.16788)
Supplement: Supplementary file 3 [file oncotarget-08-49191-s003.xls]

## Sheet: mediany5
	median (RPM)
miR	ACC	AA	NA	AA + NA
hsa-miR-10b-5p	121510	113395	48087.7	91254.3
hsa-miR-486-5p	84732.3	94050.9	350901	219264
hsa-miR-22-3p	76462.5	67573.8	39210	44365.4
hsa-miR-181a-5p	55501	81910.5	39644.7	54156.1
hsa-miR-26a-5p	54019.8	56206.9	25282.2	36834.8
hsa-miR-125a-5p	50764.2	24685.4	18418.2	21767.2
hsa-let-7a-5p	45725.7	98466.2	44085.4	51537.2
hsa-miR-21-5p	39551.2	4513.75	3180.92	3652.94
hsa-let-7f-5p	33522.9	17897.3	18900.2	17897.3
hsa-miR-191-5p	29246.8	27312.8	17131.2	20162.7
hsa-miR-16-5p	28188.1	25517.9	77539	39385.7
hsa-miR-508-3p	16493.8	145.3	72.6814	89.7815
hsa-miR-451a	15245.2	14376.2	60250.6	20613.3
hsa-miR-145-5p	14799.3	7003.4	1426.79	6343.04
hsa-miR-99b-5p	12649.1	5376.55	2395.76	3290.42
hsa-let-7b-5p	11819.1	33407.3	11126.9	13844.4
hsa-miR-10a-5p	11459.3	31723.4	8118.83	17035.4
hsa-let-7g-5p	10758.5	14423.6	6524.13	9430.44
hsa-miR-92a-3p	10232.6	16458	20480.1	18498.2
hsa-miR-148a-3p	10186.1	7477.48	3293.61	4884.3
hsa-let-7i-5p	7643.45	8497.04	6973.78	7666.78
hsa-miR-25-3p	6634.04	3144.22	6879.85	4486.46
hsa-miR-30d-5p	6603.51	3116.16	3328.37	3244.52
hsa-miR-143-3p	6442.48	5530.14	3981.39	3981.39
hsa-let-7c	5961.83	18097	6569.58	6999.79
hsa-miR-103a-3p	4603.05	4255.11	3007.85	3356.76
hsa-miR-29a-3p	4588	2687.83	886.488	1241.56
hsa-let-7e-5p	4478.34	5493.26	2048.97	3439.16
hsa-miR-182-5p	4472.65	2718.44	11086.7	6352.06
hsa-miR-125b-5p	4407.41	4538.09	2902.81	3324.43
hsa-miR-126-5p	3662.25	1615.7	2688.08	1862.61
hsa-miR-186-5p	3631.58	3129.79	4965.07	4158.56
hsa-miR-509-3p	3332.42	92.5832	100.984	100.984
hsa-miR-27b-3p	3196.68	6247.19	4238.01	5455.03
hsa-miR-98-5p	2651.76	583.689	695.996	583.689
hsa-miR-181b-5p	2349.9	3168.58	1217.76	2100.91
hsa-miR-151a-5p	2308.81	2525.16	1639.85	1942.12
hsa-miR-30a-5p	2263.32	1839.92	1922.21	1922.21
hsa-miR-30b-5p	2113.12	1257.85	1056.19	1089.83
hsa-miR-93-5p	2029.56	1429.76	2611.45	1763.53
hsa-let-7d-5p	2020.13	2324.51	1612.49	2034.02
hsa-miR-769-5p	1450.18	624.777	616.365	616.365
hsa-miR-99a-5p	1258.55	873.133	674.637	728.262
hsa-miR-28-3p	1256.77	2506.05	1387.27	1924.41
hsa-miR-193b-3p	1253.37	1551.96	1223.1	1308.2
hsa-miR-29c-3p	1197.01	768.12	394.394	496.38
hsa-miR-221-3p	1193.23	905.328	488.974	663.194
hsa-miR-328	1130.39	474.085	868.939	719.188
hsa-miR-484	1112.83	856.157	1073.74	915.239
hsa-miR-513c-5p	1108.87	17.0872	8.78798	8.97798
hsa-miR-34a-5p	1040.58	780.322	81.1488	382.384
hsa-miR-92b-3p	1026.12	2247.25	1624.32	1804.12
hsa-miR-320a	1022.9	2023.93	2782.88	2430.04
hsa-miR-423-3p	1010.48	1573.92	1879.62	1671.93
hsa-miR-29b-3p	960.615	157.753	88.3206	132.726
hsa-miR-26b-5p	954.58	643.303	1308.32	822.162
hsa-miR-15a-5p	924.081	1049.45	2793.81	1387.18
hsa-miR-151a-3p	892.231	544.358	401.223	463.656
hsa-miR-126-3p	889.697	706.203	725.05	714.043
hsa-miR-423-5p	875.289	2972.72	3144.74	2972.72
hsa-miR-409-3p	808.383	2288.34	3047.04	2591.53
hsa-miR-425-5p	784.653	417.232	806.572	574.751
hsa-miR-361-5p	750.417	516.785	219.903	330.378
hsa-miR-941	747.58	915.891	395.421	632.08
hsa-miR-148b-3p	711.032	547.75	313.213	357.624
hsa-miR-23a-3p	671.034	557.024	246.278	464.049
hsa-miR-340-5p	652.083	604.622	198.004	331.334
hsa-miR-378a-3p	641.484	268.39	215.994	254.318
hsa-miR-24-3p	621.084	374.528	238.929	324.971
hsa-miR-192-5p	588.097	316.701	1216.87	446.257
hsa-miR-509-3-5p	574.806	9.92185	0	0
hsa-miR-199a-3p	566.021	1323.4	729.435	1234.7
hsa-miR-199b-3p	566.021	1323.4	729.435	1234.7
hsa-miR-27a-3p	557.128	359.859	218.192	333.396
hsa-miR-204-5p	546.089	599.48	279.602	313.269
hsa-let-7d-3p	525.692	549.925	558.147	558.147
hsa-miR-30c-5p	521.139	358.904	379.453	361.024
hsa-miR-15b-5p	490.19	886.099	1037.14	922.418
hsa-miR-107	485.097	411.94	901.437	507.141
hsa-miR-483-3p	483.223	4.0763	23.3402	6.72427
hsa-miR-342-3p	463.409	420.251	229.962	333.911
hsa-miR-361-3p	463.326	416.322	151.221	285.547
hsa-miR-19b-3p	455.193	211.669	773.286	263.456
hsa-miR-514a-3p	455.193	1.56401	1.54497	1.54497
hsa-miR-362-5p	444.849	255.073	54.9637	85.1418
hsa-miR-144-3p	414.762	630.104	1654.09	876.095
hsa-miR-30e-5p	413.758	156.184	167.692	167.692
hsa-miR-508-5p	409.159	13.4214	3.09634	7.13367
hsa-miR-142-5p	404.192	721.699	1716.11	1158.06
hsa-miR-144-5p	394.346	352.32	1487.79	609.821
hsa-miR-100-5p	387.277	1037.7	591.197	868.843
hsa-miR-483-5p	374.092	10.9159	27.5566	18.9223
hsa-miR-130a-3p	372.129	532.548	456.285	502.134
hsa-miR-30e-3p	371.942	209.836	207.016	207.016
hsa-miR-574-3p	354.177	1271.11	458.954	1012.81
hsa-miR-20a-5p	331.006	131.303	257.79	154.192
hsa-miR-30a-3p	317.766	167.25	146.613	146.613
hsa-miR-141-3p	314.456	428.968	584.524	503.602
hsa-miR-382-5p	313.893	626.969	357.855	547.127
hsa-miR-146a-5p	301.938	482.837	217.721	285.607
hsa-miR-128	297.04	178.043	184.283	184.283
hsa-miR-150-5p	295.71	747.755	231.449	383.442
hsa-miR-181c-5p	295.619	235.106	282.651	257.933
hsa-miR-23b-3p	292.394	451.142	188.721	326.936
hsa-miR-1180	273.044	210.229	420.877	244.282
hsa-miR-455-5p	260.088	24.649	19.1766	23.0212
hsa-miR-28-5p	255.845	253.513	112.647	158.193
hsa-miR-532-5p	252.516	350.749	178.976	224.561
hsa-miR-17-5p	249.395	107.959	187.706	135.848
hsa-miR-874	243.424	181.911	295.067	242.454
hsa-miR-424-3p	241.611	39.3459	63.0886	50.9742
hsa-miR-101-3p	231.704	134.58	405.326	157.525
hsa-miR-424-5p	231.704	58.1228	48.9162	51.2921
hsa-miR-339-5p	225.084	47.1686	50.2128	48.5756
hsa-miR-136-3p	223.595	142.838	93.397	121.391
hsa-miR-106b-3p	217.145	280.094	505.23	324.681
hsa-miR-454-3p	213.828	120.198	164.755	120.198
hsa-miR-542-3p	212.754	3.28302	3.81171	3.6571
hsa-miR-363-3p	206.396	293.338	608.285	329.226
hsa-miR-487b	202.096	401.893	161.34	279.262
hsa-miR-197-3p	199.4	240.679	185.627	215.285
hsa-miR-210	192.71	29.9358	28.4308	29.9358
hsa-miR-149-5p	191.263	134.271	384.101	251.079
hsa-miR-202-5p	190.189	33.8839	43.9237	36.3655
hsa-miR-183-5p	180.596	113.111	344.143	181.225
hsa-miR-1307-5p	176.296	106.144	113.228	112.059
hsa-miR-136-5p	174.146	72.8213	79.3199	78.8066
hsa-miR-181a-2-3p	171.971	114.435	81.1724	87.968
hsa-miR-148a-5p	169.452	228.483	233.551	232.419
hsa-miR-365a-3p	167.707	102.612	46.394	65.9848
hsa-miR-365b-3p	167.707	102.612	46.394	65.9848
hsa-miR-4454	160.601	63.4515	137.828	118.82
hsa-miR-421	159.228	52.7997	68.9876	65.42
hsa-miR-374b-5p	158.883	87.6361	94.5275	87.6361
hsa-miR-410	152.647	232.408	161.549	189.86
hsa-miR-654-3p	152.647	1045.57	432.765	840.454
hsa-miR-589-5p	150.497	127.92	77.9897	95.7195
hsa-miR-660-5p	148.347	68.578	81.6102	68.578
hsa-miR-140-5p	145.643	50.0448	17.7765	24.5465
hsa-miR-106b-5p	142.333	126.405	259.588	166.642
hsa-miR-155-5p	142.333	221.851	76.0716	112.168
hsa-miR-450a-5p	139.747	7.27038	2.23581	5.11136
hsa-miR-134	137.597	856.177	693.77	827.644
hsa-miR-381-3p	133.297	462.471	159.495	265.9
hsa-miR-664a-3p	133.297	152.557	91.6901	106.089
hsa-miR-181a-3p	131.147	88.559	49.2948	62.7015
hsa-miR-19a-3p	129.581	43.3808	210.353	64.7507
hsa-miR-432-5p	128.997	420.847	323.058	415.174
hsa-miR-652-3p	125.108	77.8183	146.629	115.619
hsa-miR-21-3p	122.227	61.25	21.8881	34.2825
hsa-miR-146b-5p	121.712	108.111	98.2416	104.385
hsa-miR-345-5p	119.613	482.162	220.379	259.153
hsa-miR-3613-5p	119.613	15.4217	20.7658	17.1844
hsa-miR-514a-5p	117.963	0.597602	0	0
hsa-miR-29c-5p	112.968	124.147	54.8934	76.0918
hsa-miR-542-5p	110.857	6.01183	7.41271	6.22436
hsa-miR-301a-3p	108.764	29.5279	67.3361	40.0715
hsa-miR-200c-3p	106.323	95.1479	163.588	127.753
hsa-miR-378c	105.302	26.7541	31.9931	26.7541
hsa-miR-331-3p	103	256.286	68.1783	98.665
hsa-miR-374a-5p	103	45.2656	71.0973	49.4146
hsa-miR-433	99.6774	80.7992	126.74	101.484
hsa-miR-671-3p	96.3548	43.0326	44.8899	44.8899
hsa-miR-889	92.4481	33.4937	16.8417	27.4381
hsa-miR-513b	90.2591	0	0	0
hsa-miR-320b	88.1101	106.987	136.761	122.515
hsa-miR-139-5p	88.0469	631.725	237.956	408.183
hsa-miR-507	86.0617	0	0	0
hsa-miR-493-5p	85.9982	748.953	145.069	540.106
hsa-miR-127-3p	81.6983	307.412	338.144	334.225
hsa-miR-503-5p	81.663	0	0	0
hsa-miR-181d	79.6142	80.0433	55.8193	77.141
hsa-miR-194-5p	79.6142	56.9549	132.406	64.848
hsa-miR-574-5p	79.6142	734.39	365.326	437.087
hsa-miR-222-3p	76.1315	40.7857	34.1013	35.0906
hsa-miR-324-5p	75.3259	120.61	60.0289	68.0281
hsa-miR-130b-3p	75.2484	52.6342	74.8359	60.1706
hsa-miR-185-5p	75.2484	65.898	58.0241	58.0241
hsa-miR-193a-5p	75.2484	85.1441	40.7592	54.0799
hsa-miR-3651	75.0988	37.4778	27.9437	33.605
hsa-miR-450b-5p	75.0988	3.68622	8.9513	6.01183
hsa-miR-22-5p	73.9275	42.0913	16.8954	35.1746
hsa-miR-374a-3p	72.5092	16.484	39.9579	24.7274
hsa-miR-335-5p	68.7986	69.7347	76.6426	71.7528
hsa-miR-32-5p	67.6943	33.2807	66.1167	46.1601
hsa-miR-184	66.6486	0.782005	0	0
hsa-miR-376c-3p	66.6486	67.0196	65.5687	65.5687
hsa-miR-411-5p	66.6486	211.947	52.6576	144.292
hsa-miR-339-3p	66.2013	44.9163	40.1599	43.1917
hsa-miR-135a-5p	64.4987	37.974	40.0304	39.6101
hsa-miR-887	63.956	24.1935	52.6007	36.5334
hsa-miR-30d-3p	62.554	15.1896	13.8468	13.8644
hsa-miR-708-5p	62.554	34.4874	29.9438	30.142
hsa-miR-1307-3p	62.3487	45.5375	34.2216	44.3632
hsa-miR-766-3p	62.1507	39.5284	25.3089	29.3528
hsa-miR-514b-5p	61.2473	2.99308	0	0
hsa-miR-501-3p	59.8064	27.8476	15.4869	24.0818
hsa-miR-744-5p	59.8064	212.409	114.767	163.065
hsa-miR-598	59.5811	17.391	18.1941	18.1524
hsa-miR-223-3p	59.5611	55.6195	108.094	71.0877
hsa-let-7e-3p	58.271	13.35	13.5592	13.35
hsa-miR-154-5p	58.0488	66.7359	62.6591	64.715
hsa-miR-486-3p	56.8673	80.7591	134.559	111.71
hsa-miR-1296	56.2711	33.6211	24.7515	30.6465
hsa-miR-376a-5p	55.8988	24.6835	23.2315	24.6484
hsa-miR-532-3p	55.4285	90.9922	60.7212	68.9876
hsa-miR-99b-3p	54.3819	50.5679	30.1196	36.2215
hsa-miR-377-5p	53.7489	394.398	208.91	273.058
hsa-miR-132-3p	53.7257	122.684	33.7908	56.1646
hsa-miR-664a-5p	53.1613	45.4534	11.1974	23.6956
hsa-miR-142-3p	51.5989	23.2772	58.8049	24.6889
hsa-miR-138-5p	51.1648	35.815	22.789	29.1592
hsa-miR-199a-5p	49.8387	169.555	108.533	158.775
hsa-miR-34c-5p	47.299	8.27942	0.892425	5.13059
hsa-miR-493-3p	47.299	154.166	56.5638	100.555
hsa-miR-203a	47.2786	3.37798	4.64131	3.37798
hsa-miR-509-5p	46.5161	0	0	0
hsa-miR-196b-5p	46.3409	28.5979	6.01659	15.9756
hsa-miR-502-3p	46.3409	62.2372	34.3103	47.556
hsa-miR-125b-2-3p	45.4798	78.0776	27.1371	36.2265
hsa-miR-18a-5p	45.1296	28.5803	29.6253	29.2101
hsa-miR-431-5p	42.9991	13.9954	6.28953	13.5491
hsa-miR-510	42.9805	0	0	0
hsa-miR-378a-5p	39.871	21.7403	16.6646	17.7325
hsa-miR-505-3p	39.8071	45.5823	41.8505	42.922
hsa-miR-338-3p	39.7948	12.8726	28.1452	15.9073
hsa-let-7i-3p	36.5492	27.926	22.3991	25.1772
hsa-miR-497-5p	36.4107	527.215	192.775	379.54
hsa-miR-375	36.2546	107.061	11833.9	175.344
hsa-miR-514b-3p	36.2546	0.379119	0	0
hsa-miR-323b-3p	34.3993	50.6338	37.7604	46.6499
hsa-miR-195-5p	34.3844	258.476	72.5701	126.928
hsa-miR-140-3p	34.1204	62.6634	24.5465	53.5125
hsa-miR-33b-5p	34.1204	32.6109	12.788	20.0819
hsa-miR-378d	34.1204	3.66506	3.78078	3.66506
hsa-miR-1468	34.1099	6.9481	15.4112	9.16364
hsa-miR-369-3p	32.2493	13.3978	6.74218	12.1778
hsa-miR-485-3p	32.2493	174.195	165.231	169.764
hsa-miR-33a-5p	31.2674	3.82352	6.78605	5.12859
hsa-miR-193b-5p	31.1609	76.1028	87.2609	80.1882
hsa-miR-9-5p	31.0754	28.7877	62.7794	40.2892
hsa-miR-1301	30.0994	39.3629	28.278	34.2866
hsa-miR-485-5p	30.0994	135.744	152.851	135.744
hsa-miR-15b-3p	29.8461	8.72936	49.0729	29.9704
hsa-miR-664b-3p	29.7906	24.8585	7.15006	15.5168
hsa-miR-335-3p	29.0119	45.9958	25.576	35.356
hsa-miR-539-5p	28.4336	40.8909	10.7155	16.4322
hsa-miR-196a-5p	27.0036	7.22033	4.05372	7.04173
hsa-miR-129-5p	26.5806	1.37961	88.2233	6.28953
hsa-miR-95	26.5806	83.96	14.3001	46.9052
hsa-miR-3615	26.4805	16.2824	29.9301	22.8112
hsa-miR-323a-3p	25.7995	42.2513	37.325	38.5246
hsa-miR-151b	25.7883	18.327	17.7814	18.327
hsa-miR-3607-3p	23.6495	44.9755	8.52533	11.6888
hsa-miR-132-5p	23.3065	16.8731	16.7402	16.7402
hsa-miR-769-3p	23.3065	17.2939	27.531	22.5335
hsa-miR-106a-5p	22.7469	14.5781	20.1038	18.2322
hsa-miR-125a-3p	22.7469	30.1428	21.1739	26.7089
hsa-miR-1248	22.5648	7.0885	3.32982	5.26273
hsa-miR-548k	21.3187	16.7397	17.3161	16.7397
hsa-miR-26b-3p	20.7169	31.4179	33.4752	31.8718
hsa-miR-7-5p	20.7169	7.47133	46.3156	10.7394
hsa-miR-370	19.9355	131.875	158.941	138.96
hsa-miR-10b-3p	19.8974	23.077	12.0143	18.5744
hsa-miR-30c-2-3p	19.8604	31.2802	37.1895	34.7507
hsa-miR-20b-5p	19.3412	15.3348	40.4401	18.7939
hsa-miR-17-3p	18.4762	27.2143	36.8988	35.2516
hsa-miR-452-5p	18.4762	1.17436	0	0.576761
hsa-miR-1291	18.2667	3.22474	3.32982	3.32982
hsa-miR-3909	18.2667	28.4589	22.2482	22.7806
hsa-miR-4732-3p	18.2667	9.77481	73.4865	47.8277
hsa-miR-589-3p	18.2667	15.3091	6.78605	11.2472
hsa-miR-299-3p	17.1996	39.465	10.6596	28.3156
hsa-miR-3605-3p	17.1996	24.267	17.7765	21.2284
hsa-miR-550a-3p	17.1996	13.7451	30.6529	29.9301
hsa-miR-6511a-3p	17.1996	4.11391	4.26267	4.26267
hsa-miR-758-3p	17.1996	44.2879	21.4502	37.2968
hsa-miR-214-3p	17.0602	239.09	39.6074	119.173
hsa-miR-99a-3p	17.0602	24.064	25.8789	24.4718
hsa-miR-501-5p	16.6129	7.27038	6.731	6.77467
hsa-miR-190a	16.5503	5.78228	7.25941	7.25941
hsa-miR-200a-3p	16.5503	10.4695	14.8797	12.972
hsa-miR-218-5p	16.5503	18.9197	13.46	15.6519
hsa-miR-500a-5p	16.5503	11.8869	8.82274	9.14129
hsa-miR-615-3p	16.1177	21.9119	48.9679	36.6981
hsa-miR-338-5p	15.6337	27.9998	32.6453	32.6453
hsa-miR-27b-5p	15.5377	29.9296	18.7599	21.051
hsa-miR-3913-5p	15.5377	1.35877	4.91308	3.78078
hsa-miR-29b-1-5p	15.0497	10.9011	7.15006	7.46579
hsa-miR-376b-3p	15.0497	4.14697	0	2.90568
hsa-miR-543	15.0497	71.2708	46.6804	56.9288
hsa-miR-143-5p	13.2903	3.00961	0	0.906983
hsa-miR-3200-3p	13.2903	10.307	6.53323	9.43492
hsa-miR-2277-5p	13.2403	4.24161	0	3.32982
hsa-miR-500a-3p	13.2403	22.2513	13.5721	17.5263
hsa-miR-127-5p	12.8997	18.1294	7.41271	14.4333
hsa-miR-1285-3p	12.8997	10.4695	20.7939	14.1244
hsa-miR-1299	12.8997	16.0087	19.7019	16.7649
hsa-miR-369-5p	12.8997	47.8043	20.4672	39.6489
hsa-miR-584-5p	12.8997	19.9642	46.3015	30.6317
hsa-miR-641	12.8997	12.4789	1.78485	6.18629
hsa-miR-96-5p	12.8997	4.51601	18.794	9.61853
hsa-miR-18a-3p	12.8942	7.02534	18.2826	11.0587
hsa-miR-125b-1-3p	11.8196	67.3671	80.7896	75.1235
hsa-miR-29a-5p	11.8196	0	0	0
hsa-miR-152	10.7498	13.2566	8.82274	11.4107
hsa-miR-378i	10.7498	5.42336	2.67728	5.06768
hsa-miR-379-3p	10.7498	8.60477	2.23581	5.80955
hsa-miR-379-5p	10.7498	55.6435	17.6455	25.5215
hsa-miR-455-3p	10.7498	21.4247	3.09634	8.97798
hsa-miR-654-5p	10.7498	40.7348	10.8276	31.7903
hsa-miR-488-3p	10.7451	3.52309	0	3.24676
hsa-miR-425-3p	10.3585	11.5078	14.7392	12.9001
hsa-miR-561-5p	10.3585	0.597602	0	0
hsa-miR-1224-5p	9.96774	0	4.64131	2.4374
hsa-miR-506-5p	9.96774	0	0	0
hsa-miR-193a-3p	9.93019	4.6938	7.41271	5.8545
hsa-miR-195-3p	9.93019	36.3718	16.7402	20.6902
hsa-miR-202-3p	9.93019	71.9172	2.23581	16.168
hsa-miR-212-3p	9.93019	6.39544	0	5.8545
hsa-miR-429	9.93019	2.99308	2.02686	2.99308
hsa-miR-513a-3p	9.93019	0	0	0
hsa-miR-513c-3p	9.93019	0	0	0
hsa-miR-10a-3p	8.59982	16.488	1.54497	8.97798
hsa-miR-1185-1-3p	8.59982	20.2451	7.60271	15.2064
hsa-miR-1269a	8.59982	0	0	0
hsa-miR-301b	8.59982	0	0	0
hsa-miR-30c-1-3p	8.59982	25.0606	46.2682	40.615
hsa-miR-377-3p	8.59982	9.74028	12.9544	11.4378
hsa-miR-411-3p	8.59982	17.6363	2.23581	9.69681
hsa-miR-450a-3p	8.59982	0	0	0
hsa-miR-487a	8.59982	30.1048	10.397	21.0544
hsa-miR-331-5p	8.59611	4.05563	0	2.54813
hsa-miR-374b-3p	8.59611	1.37961	0	0
hsa-miR-1260b	8.52746	4.20438	0	2.01326
hsa-miR-146b-3p	8.52746	34.1442	8.37009	8.98969
hsa-miR-16-2-3p	8.52746	2.71753	13.9176	10.5639
hsa-miR-27a-5p	8.52746	6.16098	3.57183	5.05735
hsa-miR-576-5p	8.52746	5.33282	21.4502	10.7533
hsa-miR-651	7.76884	1.90284	0	0
hsa-miR-330-5p	7.52159	4.51376	7.25941	5.60476
hsa-miR-628-5p	7.52159	4.8955	5.77362	5.33111
hsa-miR-629-5p	7.52159	8.19499	12.0412	9.79041
hsa-miR-940	7.10622	2.71753	0	0
hsa-let-7b-3p	6.64516	6.675	8.15184	7.4809
hsa-miR-153	6.64516	0.906983	6.05135	2.02781
hsa-miR-200b-3p	6.64516	7.10699	0	6.3505
hsa-miR-668	6.64516	22.3875	7.15006	19.2367
hsa-miR-7-1-3p	6.64516	3.22474	4.70414	3.84083
hsa-miR-885-5p	6.64516	0.379119	0	0
hsa-miR-1226-3p	6.62013	0.379119	0	0
hsa-miR-130b-5p	6.62013	2.91364	1.78485	2.90568
hsa-miR-365a-5p	6.62013	22.4167	13.0665	17.3534
hsa-miR-625-3p	6.62013	0.906983	3.32982	2.45196
hsa-miR-942	6.62013	0.782005	5.76722	2.19278
hsa-miR-3158-3p	6.44987	7.97682	22.219	10.7579
hsa-miR-337-5p	6.44987	3.60677	2.02686	3.60677
hsa-miR-376a-3p	6.44987	4.61435	0	0
hsa-miR-494	6.44987	16.5879	5.11681	13.7283
hsa-miR-495-3p	6.44987	20.112	7.40632	10.1001
hsa-miR-590-3p	6.44987	2.85111	2.4374	2.6658
hsa-miR-708-3p	6.44987	2.87232	0	0.597602
hsa-miR-30b-3p	6.44708	8.55334	4.64131	6.49051
hsa-miR-1249	5.68673	3.70956	8.00608	6.78605
hsa-miR-1269b	5.68673	0	0	0
hsa-miR-1287	5.68673	4.99985	0	4.26267
hsa-miR-145-3p	5.68673	2.99308	6.48899	3.89911
hsa-miR-32-3p	5.68673	2.34873	0	0
hsa-miR-4787-3p	5.68673	2.92725	0	0.782005
hsa-miR-199b-5p	5.37257	13.0299	20.8434	16.8237
hsa-miR-4662a-5p	5.37257	0.576761	1.54497	0.576761
hsa-miR-93-3p	5.37257	0.906983	0	0
hsa-miR-191-3p	5.17923	2.75921	0	1.57432
hsa-miR-320c	5.17923	10.9157	4.8748	6.87253
hsa-miR-133a	4.29991	6.11603	15.1902	7.61134
hsa-miR-2114-5p	4.29991	4.28601	6.77966	5.48036
hsa-miR-409-5p	4.29991	10.5276	3.57183	7.81115
hsa-miR-6511b-3p	4.29991	5.40274	8.9685	7.59015
hsa-miR-92a-1-5p	4.29991	13.2371	13.8055	13.2518
hsa-miR-330-3p	4.29805	13.8334	12.734	13.7238
hsa-miR-664b-5p	4.29805	5.70896	0	4.58182
hsa-miR-214-5p	4.26373	51.0908	30.2405	35.9792
hsa-miR-342-5p	4.26373	10.317	6.66604	8.11913
hsa-miR-1306-5p	3.32258	4.99985	10.2464	6.70756
hsa-miR-2110	3.32258	7.65453	8.78798	8.14234
hsa-miR-212-5p	3.31006	5.00027	1.54497	3.41723
hsa-miR-31-5p	3.31006	7.61134	0	4.09985
hsa-miR-550a-5p	3.31006	4.75606	8.82274	7.19763
hsa-miR-29b-2-5p	3.22354	8.38912	3.09634	6.55691
hsa-miR-4685-3p	3.22354	5.28433	12.734	7.94431
hsa-miR-139-3p	2.84249	12.6422	23.4545	21.2034
hsa-miR-4423-5p	2.84249	6.13721	10.5091	7.82852
hsa-miR-185-3p	2.58961	2.29848	7.62342	4.90392
hsa-miR-548o-3p	2.58961	2.31775	5.11681	2.97478
hsa-miR-539-3p	2.14996	3.43626	5.80551	4.26267
hsa-miR-541-5p	2.14996	7.33012	8.97798	7.91482
hsa-miR-665	2.14996	8.12053	1.54497	4.26852
hsa-miR-1303	1.07451	8.2238	0.892425	4.26267
hsa-miR-1247-5p	0	60.6752	31.5272	32.9971
hsa-miR-129-2-3p	0	0	24.7579	3.12823
hsa-miR-299-5p	0	20.3033	0	10.1147
hsa-miR-323a-5p	0	5.47538	7.41271	5.97375
hsa-miR-383	0	2.10219	7.60271	2.75921
hsa-miR-431-3p	0	29.397	19.101	24.484
hsa-miR-4677-3p	0	2.96749	8.00608	3.70956
hsa-miR-4732-5p	0	2.34873	8.00608	3.41723
hsa-miR-504	0	9.43659	7.74343	7.74343
hsa-miR-511	0	5.97395	4.26267	4.62073
hsa-miR-675-5p	0	8.29394	8.07607	8.25088
hsa-miR-770-5p	0	7.4494	6.36699	7.10178
hsa-miR-873-3p	0	0	6.55218	0.379119
