# Supplementary material for: Next-generation sequencing reveals microRNA markers of adrenocortical tumors malignancy
Source: Oncotarget. 2017 Apr 3;8(30):49191–200. doi: 10.18632/oncotarget.16788 (PMC5564760; doi:10.18632/oncotarget.16788)
Supplement: Supplementary file 4 [file oncotarget-08-49191-s004.xls]

## Sheet: isoforms_all
microRNA	isoform name/length	seed	reference isoform	isoform mean expression (RPM) in ACC	isoform mean expression (RPM) in AA	isoform mean expression (RPM) in NA
hsa-miR-10b-5p	hsa-miR-10b-5p_TACCCTGTAGAACCGAATTTGT_+_22	TACCCTGT		79717.7	80219.5	38712
hsa-miR-22-3p	hsa-miR-22-3p_AAGCTGCCAGTTGAAGAACTGT_+_22	AAGCTGCC	reference form of hsa-miR-22-3p	65032	64731.9	35901.1
hsa-miR-486-5p	hsa-miR-486-5p_TCCTGTACTGAGCTGCCCCGAG_+_22	TCCTGTAC	reference form of hsa-miR-486-5p	61374.3	91625	252721
hsa-miR-26a-5p	hsa-miR-26a-5p_TTCAAGTAATCCAGGATAGGCT_+_22	TTCAAGTA	reference form of hsa-miR-26a-5p	43070.7	45334.8	25652.8
hsa-miR-181a-5p	hsa-miR-181a-5p_AACATTCAACGCTGTCGGTGAGT_+_23	AACATTCA	reference form of hsa-miR-181a-5p	33754.9	56560.3	20103
hsa-let-7a-5p	hsa-let-7a-5p_TGAGGTAGTAGGTTGTATAGTT_+_22	TGAGGTAG	reference form of hsa-let-7a-5p	32391.8	67386.8	24674.7
hsa-miR-21-5p	hsa-miR-21-5p_TAGCTTATCAGACTGATGTTGA_+_22	TAGCTTAT	reference form of hsa-miR-21-5p	27153.7	3455.29	2092.65
hsa-miR-191-5p	hsa-miR-191-5p_CAACGGAATCCCAAAAGCAGCTG_+_23	CAACGGAA	reference form of hsa-miR-191-5p	23245.3	21340	14157.4
hsa-miR-16-5p	hsa-miR-16-5p_TAGCAGCACGTAAATATTGGCG_+_22	TAGCAGCA	reference form of hsa-miR-16-5p	22263.8	27608.3	57564.7
hsa-let-7f-5p	hsa-let-7f-5p_TGAGGTAGTAGATTGTATAGTT_+_22	TGAGGTAG	reference form of hsa-let-7f-5p	21856.2	11795.8	10111.3
hsa-miR-486-5p	hsa-miR-486-5p_TCCTGTACTGAGCTGCCCCGA_+_21	TCCTGTAC		20816.3	28276.2	81746.9
hsa-miR-181a-5p	hsa-miR-181a-5p_AACATTCAACGCTGTCGGTGAG_+_22	AACATTCA		20473.5	31672	17338.5
hsa-miR-21-5p	hsa-miR-21-5p_TAGCTTATCAGACTGATGTTGAC_+_23	TAGCTTAT		18349.8	1671.19	728.579
hsa-miR-125a-5p	hsa-miR-125a-5p_TCCCTGAGACCCTTTAACCTGT_+_22	TCCCTGAG		17977.2	9028.86	9176.27
hsa-miR-148a-3p	hsa-miR-148a-3p_TCAGTGCACTACAGAACTTTGT_+_22	TCAGTGCA	reference form of hsa-miR-148a-3p	16666.7	6579.03	3113.7
hsa-miR-30d-5p	hsa-miR-30d-5p_TGTAAACATCCCCGACTGGAAGCT_+_24	TGTAAACA		15023.5	9957.49	5819.84
hsa-miR-10b-5p	hsa-miR-10b-5p_TACCCTGTAGAACCGAATTTGTG_+_23	TACCCTGT	reference form of hsa-miR-10b-5p	12071.4	17416.5	6007.24
hsa-miR-125a-5p	hsa-miR-125a-5p_TCCCTGAGACCCTTTAACCTGTGA_+_24	TCCCTGAG	reference form of hsa-miR-125a-5p	10868.7	6896.44	5542.15
hsa-miR-509-3p	hsa-miR-509-3p_TGATTGGTACGTCTGTGGGTAGA_+_23	TGATTGGT		10831.1	920.266	161.075
hsa-miR-21-5p	hsa-miR-21-5p_TAGCTTATCAGACTGATGTTGACT_+_24	TAGCTTAT		9701.85	1265	576.777
hsa-miR-145-5p	hsa-miR-145-5p_GTCCAGTTTTCCCAGGAATCCCT_+_23	GTCCAGTT	reference form of hsa-miR-145-5p	9681.46	6681.95	3170.44
hsa-miR-92a-3p	hsa-miR-92a-3p_TATTGCACTTGTCCCGGCCTGT_+_22	TATTGCAC	reference form of hsa-miR-92a-3p	9648.88	12298.5	13808.6
hsa-let-7i-5p	hsa-let-7i-5p_TGAGGTAGTAGTTTGTGCTGTT_+_22	TGAGGTAG	reference form of hsa-let-7i-5p	9589.76	6077.31	4432.8
hsa-let-7b-5p	hsa-let-7b-5p_TGAGGTAGTAGGTTGTGTGGTT_+_22	TGAGGTAG	reference form of hsa-let-7b-5p	9500.39	28109.2	6926.13
hsa-miR-99b-5p	hsa-miR-99b-5p_CACCCGTAGAACCGACCTTGCG_+_22	CACCCGTA	reference form of hsa-miR-99b-5p	7853.25	3019.43	1705.89
hsa-miR-451a	hsa-miR-451a_AAACCGTTACCATTACTGAGT_+_21	AAACCGTT		7319.24	10539.9	24431.5
hsa-miR-508-3p	hsa-miR-508-3p_TGATTGTAGCCTTTTGGAGTAGA_+_23	TGATTGTA	reference form of hsa-miR-508-3p	7054.25	312.428	57.7643
hsa-let-7g-5p	hsa-let-7g-5p_TGAGGTAGTAGTTTGTACAGTT_+_22	TGAGGTAG	reference form of hsa-let-7g-5p	6871.5	10337	4140.62
hsa-miR-125a-5p	hsa-miR-125a-5p_TCCCTGAGACCCTTTAACCTGTG_+_23	TCCCTGAG		6500	5302.81	4526.42
hsa-miR-10b-5p	hsa-miR-10b-5p_ACCCTGTAGAACCGAATTTGTGT_+_23	ACCCTGTA		6360.15	7266.11	3126.08
hsa-miR-143-3p	hsa-miR-143-3p_TGAGATGAAGCACTGTAGCT_+_20	TGAGATGA		6270.84	2588.61	2646.73
hsa-let-7a-5p	hsa-let-7a-5p_TGAGGTAGTAGGTTGTATAGT_+_21	TGAGGTAG		6156.11	15863.9	10966.1
hsa-miR-409-3p	hsa-miR-409-3p_CGAATGTTGCTCGGTGAACCCCT_+_23	CGAATGTT		6065.43	1343.75	3013.14
hsa-miR-10a-5p	hsa-miR-10a-5p_TACCCTGTAGATCCGAATTTGT_+_22	TACCCTGT		5871.59	12106	5655.94
hsa-miR-409-3p	hsa-miR-409-3p_GAATGTTGCTCGGTGAACCCCT_+_22	GAATGTTG	reference form of hsa-miR-409-3p	5507.31	1990.28	2907.34
hsa-miR-30a-5p	hsa-miR-30a-5p_TGTAAACATCCTCGACTGGAAGCT_+_24	TGTAAACA		5414.42	5148.59	4064.59
hsa-let-7c	hsa-let-7c_TGAGGTAGTAGGTTGTATGGTT_+_22	TGAGGTAG	reference form of hsa-let-7c	5327.78	11555.5	4494.23
hsa-miR-10b-5p	hsa-miR-10b-5p_ACCCTGTAGAACCGAATTTGTG_+_22	ACCCTGTA		5037.3	6067.84	2617.84
hsa-miR-509-3p	hsa-miR-509-3p_TGATTGGTACGTCTGTGGGTAG_+_22	TGATTGGT	reference form of hsa-miR-509-3p	4979.56	453.508	78.5875
hsa-miR-21-5p	hsa-miR-21-5p_TAGCTTATCAGACTGATGTTG_+_21	TAGCTTAT		4973.31	749.139	448.291
hsa-miR-125a-5p	hsa-miR-125a-5p_TCCCTGAGACCCTTTAACCTG_+_21	TCCCTGAG		4949.18	1614.16	1937.25
hsa-let-7f-5p	hsa-let-7f-5p_TGAGGTAGTAGATTGTATAGT_+_21	TGAGGTAG		4917.35	4258.62	8096.35
hsa-miR-30e-5p	hsa-miR-30e-5p_TGTAAACATCCTTGACTGGAAGCT_+_24	TGTAAACA		4873.38	3205.7	3563.77
hsa-miR-25-3p	hsa-miR-25-3p_CATTGCACTTGTCTCGGTCTGA_+_22	CATTGCAC	reference form of hsa-miR-25-3p	4562.36	3197.11	4197.48
hsa-miR-451a	hsa-miR-451a_AAACCGTTACCATTACTGAGTT_+_22	AAACCGTT	reference form of hsa-miR-451a	4444.63	6277.66	13275.3
hsa-miR-26b-5p	hsa-miR-26b-5p_TTCAAGTAATTCAGGATAGGTT_+_22	TTCAAGTA		4115.11	3694.31	2340.15
hsa-miR-451a	hsa-miR-451a_AAACCGTTACCATTACTGAGTTT_+_23	AAACCGTT		4072.62	5712.53	10400.6
hsa-miR-99b-5p	hsa-miR-99b-5p_CACCCGTAGAACCGACCTTGC_+_21	CACCCGTA		4056.78	1202.63	763.909
hsa-miR-10b-5p	hsa-miR-10b-5p_ACCCTGTAGAACCGAATTTGT_+_21	ACCCTGTA		3960.71	3615.22	1974.19
hsa-miR-148a-3p	hsa-miR-148a-3p_TCAGTGCACTACAGAACTTTGTC_+_23	TCAGTGCA		3729.12	2057.76	1406.28
hsa-miR-508-3p	hsa-miR-508-3p_TGATTGTAGCCTTTTGGAGTAG_+_22	TGATTGTA		3648.03	115.555	12.8371
hsa-let-7e-5p	hsa-let-7e-5p_TGAGGTAGGAGGTTGTATAGTT_+_22	TGAGGTAG	reference form of hsa-let-7e-5p	3525.42	3841.04	1379.39
hsa-miR-103a-3p	hsa-miR-103a-3p_AGCAGCATTGTACAGGGCTATGA_+_23	AGCAGCAT	reference form of hsa-miR-103a-3p	3500.22	2673.18	1186.34
hsa-miR-125b-5p	hsa-miR-125b-5p_TCCCTGAGACCCTAACTTGTGA_+_22	TCCCTGAG	reference form of hsa-miR-125b-5p	3486.86	3158.33	2597.64
hsa-miR-126-5p	hsa-miR-126-5p_CATTATTACTTTTGGTACGCG_+_21	CATTATTA	reference form of hsa-miR-126-5p	3318.35	1382.05	2742.44
hsa-miR-10b-5p	hsa-miR-10b-5p_TACCCTGTAGAACCGAATTTGTGT_+_24	TACCCTGT		3260.9	4672.68	1704.94
hsa-miR-143-3p	hsa-miR-143-3p_TGAGATGAAGCACTGTAGCTC_+_21	TGAGATGA	reference form of hsa-miR-143-3p	3203.16	1916.86	2049.63
hsa-miR-10b-5p	hsa-miR-10b-5p_TACCCTGTAGAACCGAATTTG_+_21	TACCCTGT		3161.03	2711.91	1177.75
hsa-let-7b-5p	hsa-let-7b-5p_TGAGGTAGTAGGTTGTGTGGTTT_+_23	TGAGGTAG		2901.44	16219.7	2621.87
hsa-miR-186-5p	hsa-miR-186-5p_CAAAGAATTCTCCTTTTGGGCT_+_22	CAAAGAAT	reference form of hsa-miR-186-5p	2874.46	2518.68	3427.39
hsa-miR-483-3p	hsa-miR-483-3p_CACTCCTCTCCTCCCGTCTTCT_+_22	CACTCCTC		2825	15.2468	44.9095
hsa-miR-27b-3p	hsa-miR-27b-3p_TTCACAGTGGCTAAGTTCTG_+_20	TTCACAGT		2793.79	2743.97	2302.5
hsa-miR-146b-5p	hsa-miR-146b-5p_TGAGAACTGAATTCCATAGGCTGT_+_24	TGAGAACT		2793.51	2317.98	1275.93
hsa-miR-181a-5p	hsa-miR-181a-5p_AACATTCAACGCTGTCGGTGAGTT_+_24	AACATTCA		2761.62	3235.76	1025
hsa-miR-30d-5p	hsa-miR-30d-5p_TGTAAACATCCCCGACTGGA_+_20	TGTAAACA		2733.96	1359.42	1578.42
hsa-miR-26a-5p	hsa-miR-26a-5p_TTCAAGTAATCCAGGATAGGC_+_21	TTCAAGTA		2391.54	1539.71	1303.66
hsa-miR-10a-5p	hsa-miR-10a-5p_TACCCTGTAGATCCGAATTTGTG_+_23	TACCCTGT	reference form of hsa-miR-10a-5p	2228.96	6439.58	2156.61
hsa-miR-98-5p	hsa-miR-98-5p_TGAGGTAGTAAGTTGTATTGTT_+_22	TGAGGTAG	reference form of hsa-miR-98-5p	2137.25	385.948	417.813
hsa-miR-151a-5p	hsa-miR-151a-5p_TCGAGGAGCTCACAGTCTAGT_+_21	TCGAGGAG	reference form of hsa-miR-151a-5p	2135.52	1922.66	1568.07
hsa-miR-378a-3p	hsa-miR-378a-3p_ACTGGACTTGGAGTCAGAAGGC_+_22	ACTGGACT		2101.82	1313.61	853.178
hsa-miR-30d-5p	hsa-miR-30d-5p_TGTAAACATCCCCGACTGGAAGC_+_23	TGTAAACA		2078.08	1826.03	1243.83
hsa-miR-30d-5p	hsa-miR-30d-5p_TGTAAACATCCCCGACTGGAAG_+_22	TGTAAACA	reference form of hsa-miR-30d-5p	2020.59	721.177	475.309
hsa-miR-29b-3p	hsa-miR-29b-3p_TAGCACCATTTGAAATCAGTGTT_+_23	TAGCACCA	reference form of hsa-miR-29b-3p	1992.12	119.04	82.209
hsa-miR-30a-5p	hsa-miR-30a-5p_TGTAAACATCCTCGACTGGA_+_20	TGTAAACA		1976.16	1393.68	1526.22
hsa-miR-320a	hsa-miR-320a_AAAAGCTGGGTTGAGAGGGCGA_+_22	AAAAGCTG	reference form of hsa-miR-320a	1959.43	1642.9	2732.25
hsa-miR-29a-3p	hsa-miR-29a-3p_TAGCACCATCTGAAATCGGTTA_+_22	TAGCACCA	reference form of hsa-miR-29a-3p	1931.92	829.543	350.033
hsa-miR-182-5p	hsa-miR-182-5p_TTTGGCAATGGTAGAACTCACACT_+_24	TTTGGCAA	reference form of hsa-miR-182-5p	1929.94	1541.47	4826.11
hsa-miR-30c-5p	hsa-miR-30c-5p_TGTAAACATCCTACACTCTCAGCT_+_24	TGTAAACA		1900.72	1641.07	1565.21
hsa-miR-151a-3p	hsa-miR-151a-3p_CTAGACTGAAGCTCCTTGAGGA_+_22	CTAGACTG		1891.08	1542.09	1410.15
hsa-miR-29a-3p	hsa-miR-29a-3p_TAGCACCATCTGAAATCGGTT_+_21	TAGCACCA		1885.98	960.022	447.393
hsa-miR-30b-5p	hsa-miR-30b-5p_TGTAAACATCCTACACTCAGCT_+_22	TGTAAACA	reference form of hsa-miR-30b-5p	1826.17	1006.8	1005.83
hsa-miR-92a-3p	hsa-miR-92a-3p_TATTGCACTTGTCCCGGCCTG_+_21	TATTGCAC		1755.71	2439.51	5821.8
hsa-miR-191-5p	hsa-miR-191-5p_CAACGGAATCCCAAAAGCAGCTGT_+_24	CAACGGAA		1730.78	1179.64	653.314
hsa-miR-181a-5p	hsa-miR-181a-5p_AACATTCAACGCTGTCGGTGA_+_21	AACATTCA		1702.32	2205.14	990.251
hsa-miR-92a-3p	hsa-miR-92a-3p_TATTGCACTTGTCCCGGCCTGTT_+_23	TATTGCAC		1697.93	2199.64	2380.83
hsa-let-7a-5p	hsa-let-7a-5p_TGAGGTAGTAGGTTGTATAGTTT_+_23	TGAGGTAG		1666.17	4796.99	1192.42
hsa-miR-186-5p	hsa-miR-186-5p_CAAAGAATTCTCCTTTTGGGCTT_+_23	CAAAGAAT		1640.76	1236.42	1238.27
hsa-miR-221-3p	hsa-miR-221-3p_AGCTACATTGTCTGCTGGGTTT_+_22	AGCTACAT		1601.96	472.304	213.24
hsa-miR-30d-5p	hsa-miR-30d-5p_TGTAAACATCCCCGACTGGAA_+_21	TGTAAACA		1600.11	741.598	704.945
hsa-miR-100-5p	hsa-miR-100-5p_AACCCGTAGATCCGAACTTGTG_+_22	AACCCGTA	reference form of hsa-miR-100-5p	1563.85	602.004	492.06
hsa-miR-181b-5p	hsa-miR-181b-5p_AACATTCATTGCTGTCGGTGGGT_+_23	AACATTCA	reference form of hsa-miR-181b-5p	1521.47	2224.3	816.827
hsa-miR-22-3p	hsa-miR-22-3p_AAGCTGCCAGTTGAAGAACTG_+_21	AAGCTGCC		1446.48	1286.54	1332.76
hsa-miR-143-3p	hsa-miR-143-3p_TGAGATGAAGCACTGTAGCTCA_+_22	TGAGATGA		1412.72	679.326	756.407
hsa-let-7d-5p	hsa-let-7d-5p_AGAGGTAGTAGGTTGCATAGTT_+_22	AGAGGTAG	reference form of hsa-let-7d-5p	1386.51	1592.95	876.736
hsa-miR-181a-5p	hsa-miR-181a-5p_AACATTCAACGCTGTCGGTGAGTTT_+_25	AACATTCA		1383.41	831.993	220.463
hsa-miR-10a-5p	hsa-miR-10a-5p_ACCCTGTAGATCCGAATTTGTG_+_22	ACCCTGTA		1381.15	3154.47	1328.11
hsa-let-7g-5p	hsa-let-7g-5p_TGAGGTAGTAGTTTGTACAGT_+_21	TGAGGTAG		1332.96	2350.85	1824.94
hsa-miR-34a-5p	hsa-miR-34a-5p_TGGCAGTGTCTTAGCTGGTTGT_+_22	TGGCAGTG	reference form of hsa-miR-34a-5p	1321.14	629.745	136.915
hsa-miR-146b-5p	hsa-miR-146b-5p_TGAGAACTGAATTCCATAGGCTG_+_23	TGAGAACT		1282.8	1071.34	817.789
hsa-miR-181b-5p	hsa-miR-181b-5p_AACATTCATTGCTGTCGGTGGGTT_+_24	AACATTCA		1267.45	1402.62	517.114
hsa-miR-182-5p	hsa-miR-182-5p_TTTGGCAATGGTAGAACTCACA_+_22	TTTGGCAA		1265.96	1414.78	5151.8
hsa-miR-92b-3p	hsa-miR-92b-3p_TATTGCACTCGTCCCGGCCTCC_+_22	TATTGCAC	reference form of hsa-miR-92b-3p	1247.91	1415.24	1045.85
hsa-miR-769-5p	hsa-miR-769-5p_TGAGACCTCTGGGTTCTGAGCT_+_22	TGAGACCT	reference form of hsa-miR-769-5p	1194.26	496.254	693.034
hsa-miR-16-5p	hsa-miR-16-5p_TAGCAGCACGTAAATATTGGC_+_21	TAGCAGCA		1186.6	1397.9	3214.49
hsa-miR-423-3p	hsa-miR-423-3p_AGCTCGGTCTGAGGCCCCTCAGT_+_23	AGCTCGGT	reference form of hsa-miR-423-3p	1165.45	1873.42	1460.14
hsa-miR-93-5p	hsa-miR-93-5p_CAAAGTGCTGTTCGTGCAGGTAG_+_23	CAAAGTGC	reference form of hsa-miR-93-5p	1157.92	547.291	379.621
hsa-miR-328	hsa-miR-328_CTGGCCCTCTCTGCCCTTCCGT_+_22	CTGGCCCT	reference form of hsa-miR-328	1156.36	383.925	1083.26
hsa-miR-142-5p	hsa-miR-142-5p_CCCATAAAGTAGAAAGCACT_+_20	CCCATAAA		1143.6	1772.16	3686.25
hsa-miR-486-5p	hsa-miR-486-5p_TCCTGTACTGAGCTGCCCCG_+_20	TCCTGTAC		1143.16	1534.65	4463.96
hsa-miR-28-3p	hsa-miR-28-3p_CACTAGATTGTGAGCTCCTGGA_+_22	CACTAGAT	reference form of hsa-miR-28-3p	1078.92	2601.77	1428.07
hsa-miR-410	hsa-miR-410_AATATAACACAGATGGCCTGT_+_21	AATATAAC	reference form of hsa-miR-410	1064.37	202.2	214.421
hsa-let-7b-5p	hsa-let-7b-5p_TGAGGTAGTAGGTTGTGTGGT_+_21	TGAGGTAG		1042.33	4457.63	2198.02
hsa-miR-483-3p	hsa-miR-483-3p_TCACTCCTCTCCTCCCGTCTTC_+_22	TCACTCCT		1017.28	10.0496	28.6281
hsa-let-7i-5p	hsa-let-7i-5p_TGAGGTAGTAGTTTGTGCTGT_+_21	TGAGGTAG		1011.37	791.828	738.441
hsa-miR-148a-3p	hsa-miR-148a-3p_TCAGTGCACTACAGAACTTTGTCT_+_24	TCAGTGCA		969.209	662.756	318.694
hsa-miR-361-5p	hsa-miR-361-5p_TTATCAGAATCTCCAGGGGTAC_+_22	TTATCAGA	reference form of hsa-miR-361-5p	964.504	389.161	209.469
hsa-miR-409-3p	hsa-miR-409-3p_AATGTTGCTCGGTGAACCCCT_+_21	AATGTTGC		957.314	218.093	340.165
hsa-miR-99a-5p	hsa-miR-99a-5p_AACCCGTAGATCCGATCTTGTG_+_22	AACCCGTA	reference form of hsa-miR-99a-5p	950.267	668.678	576.537
hsa-miR-151a-5p	hsa-miR-151a-5p_TCGAGGAGCTCACAGTCTAGTA_+_22	TCGAGGAG		943.349	819.77	499.947
hsa-miR-204-5p	hsa-miR-204-5p_TTCCCTTTGTCATCCTATGCCTG_+_23	TTCCCTTT		930.312	225.683	166.341
hsa-miR-193b-3p	hsa-miR-193b-3p_AACTGGCCCTCAAAGTCCCGCT_+_22	AACTGGCC	reference form of hsa-miR-193b-3p	877.472	1059.21	1029.19
hsa-miR-221-3p	hsa-miR-221-3p_AGCTACATTGTCTGCTGGGTTTC_+_23	AGCTACAT	reference form of hsa-miR-221-3p	865.67	157.989	84.3083
hsa-miR-27b-3p	hsa-miR-27b-3p_TTCACAGTGGCTAAGTTCTGC_+_21	TTCACAGT	reference form of hsa-miR-27b-3p	859.325	2101.67	1722.78
hsa-miR-141-3p	hsa-miR-141-3p_TAACACTGTCTGGTAAAGATG_+_21	TAACACTG		847.614	594.013	581.518
hsa-let-7a-5p	hsa-let-7a-5p_TGAGGTAGTAGGTTGTATAG_+_20	TGAGGTAG		833.378	1697.48	1379.28
hsa-let-7f-5p	hsa-let-7f-5p_TGAGGTAGTAGATTGTATAGTTT_+_23	TGAGGTAG		832.956	530.925	259.186
hsa-miR-151a-3p	hsa-miR-151a-3p_CTAGACTGAAGCTCCTTGAGG_+_21	CTAGACTG	reference form of hsa-miR-151a-3p	819.126	426.186	329.735
hsa-miR-654-3p	hsa-miR-654-3p_TATGTCTGCTGACCATCACCT_+_21	TATGTCTG		804.324	770.157	470.86
hsa-miR-382-5p	hsa-miR-382-5p_GAAGTTGTTCGTGGTGGATTCG_+_22	GAAGTTGT	reference form of hsa-miR-382-5p	798.571	481.928	354.247
hsa-miR-191-5p	hsa-miR-191-5p_AACGGAATCCCAAAAGCAGCTG_+_22	AACGGAAT		798.297	818.518	1041.98
hsa-miR-451a	hsa-miR-451a_AAACCGTTACCATTACTGAG_+_20	AAACCGTT		788.468	1056.27	2776.7
hsa-miR-222-3p	hsa-miR-222-3p_AGCTACATCTGGCTACTGGGTCTC_+_24	AGCTACAT		781.78	207.289	162.351
hsa-miR-148b-3p	hsa-miR-148b-3p_TCAGTGCATCACAGAACTTTGT_+_22	TCAGTGCA	reference form of hsa-miR-148b-3p	771.35	432.049	169.658
hsa-miR-191-5p	hsa-miR-191-5p_CAACGGAATCCCAAAAGCAGCT_+_22	CAACGGAA		765.958	559.114	583.433
hsa-miR-100-5p	hsa-miR-100-5p_AACCCGTAGATCCGAACTTGT_+_21	AACCCGTA		744.911	146.628	163.027
hsa-miR-145-5p	hsa-miR-145-5p_GTCCAGTTTTCCCAGGAATCCC_+_22	GTCCAGTT		740.583	534.775	348.908
hsa-let-7e-5p	hsa-let-7e-5p_TGAGGTAGGAGGTTGTATAGT_+_21	TGAGGTAG		738.804	1142.34	466.673
hsa-miR-30a-5p	hsa-miR-30a-5p_TGTAAACATCCTCGACTGGAAGC_+_23	TGTAAACA		733.631	655.248	581.938
hsa-miR-26b-5p	hsa-miR-26b-5p_TTCAAGTAATTCAGGATAGGT_+_21	TTCAAGTA	reference form of hsa-miR-26b-5p	727.528	657.869	1030.39
hsa-miR-513c-5p	hsa-miR-513c-5p_TTCTCAAGGAGGTGTCGTTTAT_+_22	TTCTCAAG	reference form of hsa-miR-513c-5p	721.011	40.3396	6.25096
hsa-miR-320a	hsa-miR-320a_AAAAGCTGGGTTGAGAGGGCGAA_+_23	AAAAGCTG		714.28	589.138	789.975
hsa-miR-29c-3p	hsa-miR-29c-3p_TAGCACCATTTGAAATCGGTTA_+_22	TAGCACCA	reference form of hsa-miR-29c-3p	700.738	421.791	250.525
hsa-miR-941	hsa-miR-941_CACCCGGCTGTGTGCACATGTGC_+_23	CACCCGGC	reference form of hsa-miR-941	680.352	975.953	366.013
hsa-miR-34a-5p	hsa-miR-34a-5p_TGGCAGTGTCTTAGCTGGTTGTT_+_23	TGGCAGTG		670.436	499.452	106.341
hsa-miR-125a-5p	hsa-miR-125a-5p_TCCCTGAGACCCTTTAACCT_+_20	TCCCTGAG		664.435	186.054	244.882
hsa-miR-193b-3p	hsa-miR-193b-3p_AACTGGCCCTCAAAGTCCCGCTT_+_23	AACTGGCC		663.175	645.654	578.157
hsa-miR-508-3p	hsa-miR-508-3p_ATTGTAGCCTTTTGGAGTAGA_+_21	ATTGTAGC		656.213	37.583	8.22654
hsa-miR-126-3p	hsa-miR-126-3p_TCGTACCGTGAGTAATAATGCG_+_22	TCGTACCG	reference form of hsa-miR-126-3p	614.121	384.279	362.463
hsa-miR-93-5p	hsa-miR-93-5p_CAAAGTGCTGTTCGTGCAGGT_+_21	CAAAGTGC		613.302	816.672	1412.68
hsa-miR-29a-3p	hsa-miR-29a-3p_TAGCACCATCTGAAATCGGT_+_20	TAGCACCA		612.421	319.217	129.286
hsa-miR-509-3-5p	hsa-miR-509-3-5p_TACTGCAGACGTGGCAATCATG_+_22	TACTGCAG	reference form of hsa-miR-509-3-5p	609.323	20.6151	1.00586
hsa-miR-10a-5p	hsa-miR-10a-5p_ACCCTGTAGATCCGAATTTGT_+_21	ACCCTGTA		606.49	1117.01	644.971
hsa-miR-378a-3p	hsa-miR-378a-3p_ACTGGACTTGGAGTCAGAAGG_+_21	ACTGGACT	reference form of hsa-miR-378a-3p	599.17	236.522	194.227
hsa-miR-362-5p	hsa-miR-362-5p_AATCCTTGGAACCTAGGTGTGAGT_+_24	AATCCTTG	reference form of hsa-miR-362-5p	582.126	259.389	56.2595
hsa-miR-23a-3p	hsa-miR-23a-3p_ATCACATTGCCAGGGATTTCC_+_21	ATCACATT	reference form of hsa-miR-23a-3p	581.551	401.656	238.979
hsa-miR-451a	hsa-miR-451a_AAACCGTTACCATTACTGAGTTTAGT_+_26	AAACCGTT		575.343	591.096	871.244
hsa-miR-99b-5p	hsa-miR-99b-5p_CACCCGTAGAACCGACCTTG_+_20	CACCCGTA		573.135	129.311	70.7137
hsa-miR-340-5p	hsa-miR-340-5p_TTATAAAGCAATGAGACTGATT_+_22	TTATAAAG	reference form of hsa-miR-340-5p	570.399	369.782	185.946
hsa-miR-134	hsa-miR-134_TGTGACTGGTTGACCAGAGGGG_+_22	TGTGACTG	reference form of hsa-miR-134	563.587	886.716	629.707
hsa-miR-181b-5p	hsa-miR-181b-5p_AACATTCATTGCTGTCGGTGGG_+_22	AACATTCA		543.75	973.345	375.459
hsa-miR-186-5p	hsa-miR-186-5p_CAAAGAATTCTCCTTTTGGGC_+_21	CAAAGAAT		534.598	458.864	806.699
hsa-let-7f-5p	hsa-let-7f-5p_TGAGGTAGTAGATTGTATAG_+_20	TGAGGTAG		522.169	258.417	492.549
hsa-miR-10a-5p	hsa-miR-10a-5p_TACCCTGTAGATCCGAATTTG_+_21	TACCCTGT		510.731	955.842	465.555
hsa-miR-103a-3p	hsa-miR-103a-3p_AGCAGCATTGTACAGGGCTATG_+_22	AGCAGCAT		501.203	446.473	525.54
hsa-miR-493-5p	hsa-miR-493-5p_TTGTACATGGTAGGCTTTCATT_+_22	TTGTACAT	reference form of hsa-miR-493-5p	496.858	614.77	214.334
hsa-miR-381-3p	hsa-miR-381-3p_TATACAAGGGCAAGCTCTCTGT_+_22	TATACAAG	reference form of hsa-miR-381-3p	491.317	403.167	183.132
hsa-miR-30a-5p	hsa-miR-30a-5p_TGTAAACATCCTCGACTGGAA_+_21	TGTAAACA		491.158	372.682	323.528
hsa-miR-15a-5p	hsa-miR-15a-5p_TAGCAGCACATAATGGTTTG_+_20	TAGCAGCA		488.987	768.048	1937.59
hsa-miR-484	hsa-miR-484_TCAGGCTCAGTCCCCTCCCGAT_+_22	TCAGGCTC	reference form of hsa-miR-484	487.461	331.645	265.968
hsa-miR-20a-5p	hsa-miR-20a-5p_TAAAGTGCTTATAGTGCAGGTAG_+_23	TAAAGTGC	reference form of hsa-miR-20a-5p	474.335	105.784	158.605
hsa-miR-222-3p	hsa-miR-222-3p_AGCTACATCTGGCTACTGGGTCT_+_23	AGCTACAT		468.348	131.819	101.884
hsa-miR-451a	hsa-miR-451a_AAACCGTTACCATTACTGAGTTTAG_+_25	AAACCGTT		462.083	442.153	706.812
hsa-miR-142-5p	hsa-miR-142-5p_CATAAAGTAGAAAGCACTACT_+_21	CATAAAGT	reference form of hsa-miR-142-5p	460.195	795.866	1545.39
hsa-let-7c	hsa-let-7c_TGAGGTAGTAGGTTGTATGGT_+_21	TGAGGTAG		459.02	1534.38	640.67
hsa-miR-204-5p	hsa-miR-204-5p_TTCCCTTTGTCATCCTATGCCT_+_22	TTCCCTTT	reference form of hsa-miR-204-5p	458.602	417.583	278.549
hsa-miR-19b-3p	hsa-miR-19b-3p_TGTGCAAATCCATGCAAAACTG_+_22	TGTGCAAA		455.256	190.171	336.48
hsa-miR-514a-3p	hsa-miR-514a-3p_ATTGACACTTCTGTGAGTAGA_+_21	ATTGACAC	reference form of hsa-miR-514a-3p	453.4	7.23964	1.69304
hsa-miR-889	hsa-miR-889_TTAATATCGGACAACCATTGT_+_21	TTAATATC	reference form of hsa-miR-889	449.974	36.1429	31.8391
hsa-miR-29a-3p	hsa-miR-29a-3p_CTAGCACCATCTGAAATCGGTT_+_22	CTAGCACC		444.673	262.786	164.818
hsa-miR-425-5p	hsa-miR-425-5p_AATGACACGATCACTCCCGTTG_+_22	AATGACAC		443.671	304.446	644.648
hsa-miR-409-3p	hsa-miR-409-3p_CGAATGTTGCTCGGTGAACCCCTT_+_24	CGAATGTT		441.301	158.005	285.002
hsa-miR-509-3p	hsa-miR-509-3p_TGATTGGTACGTCTGTGGGT_+_20	TGATTGGT		441.194	10.5214	4.84018
hsa-miR-146a-5p	hsa-miR-146a-5p_TGAGAACTGAATTCCATGGGTT_+_22	TGAGAACT	reference form of hsa-miR-146a-5p	436.097	369.133	209.104
hsa-miR-31-5p	hsa-miR-31-5p_AGGCAAGATGCTGGCATAGCTG_+_22	AGGCAAGA		435.39	18.8714	16.3633
hsa-miR-144-5p	hsa-miR-144-5p_GGATATCATCATATACTGTAAGT_+_23	GGATATCA		428.3	767.888	1404.53
hsa-miR-423-5p	hsa-miR-423-5p_TGAGGGGCAGAGAGCGAGACTTT_+_23	TGAGGGGC	reference form of hsa-miR-423-5p	424.002	1509.51	1127.12
hsa-miR-222-3p	hsa-miR-222-3p_AGCTACATCTGGCTACTGGGTCTCT_+_25	AGCTACAT		414.511	63.4758	45.933
hsa-miR-25-3p	hsa-miR-25-3p_CATTGCACTTGTCTCGGTCT_+_20	CATTGCAC		406.764	392.65	864.736
hsa-miR-320a	hsa-miR-320a_AAAAGCTGGGTTGAGAGGGC_+_20	AAAAGCTG		406.194	83.0137	173.808
hsa-miR-320b	hsa-miR-320b_AAAAGCTGGGTTGAGAGGGC_+_20	AAAAGCTG		406.194	83.0137	173.808
hsa-miR-21-5p	hsa-miR-21-5p_TAGCTTATCAGACTGATGTT_+_20	TAGCTTAT		404.899	69.1882	48.2661
hsa-miR-15b-5p	hsa-miR-15b-5p_TAGCAGCACATCATGGTTTACA_+_22	TAGCAGCA	reference form of hsa-miR-15b-5p	403.797	636.167	675.561
hsa-miR-320a	hsa-miR-320a_AAAAGCTGGGTTGAGAGGGCGAAA_+_24	AAAAGCTG		402.563	212.491	305.538
hsa-miR-487b	hsa-miR-487b_AATCGTACAGGGTCATCCACT_+_21	AATCGTAC		393.977	140.903	75.8065
hsa-miR-10a-5p	hsa-miR-10a-5p_TACCCTGTAGATCCGAATTTGTGT_+_24	TACCCTGT		388.534	1088.3	416.128
hsa-miR-484	hsa-miR-484_TCAGGCTCAGTCCCCTCCCGA_+_21	TCAGGCTC		387.909	402.171	683.596
hsa-miR-125b-5p	hsa-miR-125b-5p_TCCCTGAGACCCTAACTTGTG_+_21	TCCCTGAG		386.016	359.96	356.633
hsa-miR-483-3p	hsa-miR-483-3p_TCACTCCTCTCCTCCCGTCT_+_20	TCACTCCT		381.924	3.22897	6.59057
hsa-miR-432-5p	hsa-miR-432-5p_TCTTGGAGTAGGTCATTGGGTGG_+_23	TCTTGGAG	reference form of hsa-miR-432-5p	376.517	259.283	271.798
hsa-miR-29b-3p	hsa-miR-29b-3p_TAGCACCATTTGAAATCAGTGT_+_22	TAGCACCA		376.277	25.1763	21.1652
hsa-miR-1468	hsa-miR-1468_CTCCGTTTGCCTGTTTCGCTGA_+_22	CTCCGTTT		375.085	77.3535	294.583
hsa-miR-487b	hsa-miR-487b_AATCGTACAGGGTCATCCACTT_+_22	AATCGTAC	reference form of hsa-miR-487b	371.197	190.257	109.118
hsa-miR-30a-5p	hsa-miR-30a-5p_TGTAAACATCCTCGACTGGAAG_+_22	TGTAAACA	reference form of hsa-miR-30a-5p	368.029	241.256	182.114
hsa-miR-136-3p	hsa-miR-136-3p_CATCATCGTCTCAAATGAGTCT_+_22	CATCATCG	reference form of hsa-miR-136-3p	365.315	125.855	108.941
hsa-miR-22-3p	hsa-miR-22-3p_AAGCTGCCAGTTGAAGAACT_+_20	AAGCTGCC		362.578	434.452	420.368
hsa-miR-181b-5p	hsa-miR-181b-5p_AACATTCATTGCTGTCGGTGGGTTT_+_25	AACATTCA		362.221	227.457	71.2225
hsa-let-7d-3p	hsa-let-7d-3p_CTATACGACCTGCTGCCTTTCT_+_22	CTATACGA	reference form of hsa-let-7d-3p	360.727	400.531	481.593
hsa-miR-199a-3p	hsa-miR-199a-3p_ACAGTAGTCTGCACATTGGTT_+_21	ACAGTAGT		356.286	765.838	462.835
hsa-miR-199b-3p	hsa-miR-199b-3p_ACAGTAGTCTGCACATTGGTT_+_21	ACAGTAGT		356.286	765.838	462.835
hsa-miR-192-5p	hsa-miR-192-5p_CTGACCTATGAATTGACAGCC_+_21	CTGACCTA	reference form of hsa-miR-192-5p	356.237	276.447	628.238
hsa-miR-127-3p	hsa-miR-127-3p_TCGGATCCGTCTGAGCTTGGCT_+_22	TCGGATCC	reference form of hsa-miR-127-3p	355.498	228.003	287.047
hsa-miR-92b-3p	hsa-miR-92b-3p_TATTGCACTCGTCCCGGCCTC_+_21	TATTGCAC		353.117	512.944	274.877
hsa-miR-29c-3p	hsa-miR-29c-3p_TAGCACCATTTGAAATCGGTT_+_21	TAGCACCA		347.549	279.91	201.38
hsa-miR-98-5p	hsa-miR-98-5p_TGAGGTAGTAAGTTGTATTGT_+_21	TGAGGTAG		346.237	108.818	146.766
hsa-miR-411-5p	hsa-miR-411-5p_ATAGTAGACCGTATAGCGTACG_+_22	ATAGTAGA		342.069	284.491	89.4182
hsa-miR-140-3p	hsa-miR-140-3p_ACCACAGGGTAGAACCACGGAC_+_22	ACCACAGG		338.848	287.895	153.839
hsa-let-7d-5p	hsa-let-7d-5p_AGAGGTAGTAGGTTGCATAGT_+_21	AGAGGTAG		337.262	481.528	475.179
hsa-miR-192-5p	hsa-miR-192-5p_TGACCTATGAATTGACAGCCAGT_+_23	TGACCTAT		336.361	148.068	238.951
hsa-miR-140-3p	hsa-miR-140-3p_TACCACAGGGTAGAACCACGGA_+_22	TACCACAG		335.433	436.427	239.47
hsa-miR-125b-2-3p	hsa-miR-125b-2-3p_ACAAGTCAGGCTCTTGGGACCT_+_22	ACAAGTCA		325.453	349.973	193.339
hsa-miR-874	hsa-miR-874_CTGCCCTGGCCCGAGGGACCGA_+_22	CTGCCCTG	reference form of hsa-miR-874	324.393	189.346	349.893
hsa-let-7c	hsa-let-7c_TGAGGTAGTAGGTTGTATGGTTT_+_23	TGAGGTAG		322.675	1167.81	301.521
hsa-miR-342-3p	hsa-miR-342-3p_TCTCACACAGAAATCGCACCCGT_+_23	TCTCACAC	reference form of hsa-miR-342-3p	320.831	311.523	225.479
hsa-miR-23a-3p	hsa-miR-23a-3p_ATCACATTGCCAGGGATTTCCA_+_22	ATCACATT		318.744	259.051	128.86
hsa-miR-574-3p	hsa-miR-574-3p_CACGCTCATGCACACACCCACA_+_22	CACGCTCA	reference form of hsa-miR-574-3p	317.655	845.702	670.705
hsa-let-7g-5p	hsa-let-7g-5p_TGAGGTAGTAGTTTGTACAGTTT_+_23	TGAGGTAG		316.224	544.369	137.629
hsa-miR-27a-3p	hsa-miR-27a-3p_TTCACAGTGGCTAAGTTCCG_+_20	TTCACAGT		316.154	227.752	142.721
hsa-miR-409-3p	hsa-miR-409-3p_GAATGTTGCTCGGTGAACCCCTT_+_23	GAATGTTG		315.455	113.305	136.422
hsa-miR-146b-5p	hsa-miR-146b-5p_TGAGAACTGAATTCCATAGGCT_+_22	TGAGAACT	reference form of hsa-miR-146b-5p	311.175	275.883	268.422
hsa-miR-1180	hsa-miR-1180_TTTCCGGCTCGCGTGGGTGTGT_+_22	TTTCCGGC	reference form of hsa-miR-1180	310.237	212.82	478.031
hsa-miR-361-3p	hsa-miR-361-3p_TCCCCCAGGTGTGATTCTGATT_+_22	TCCCCCAG		308.984	282.147	123.739
hsa-miR-451a	hsa-miR-451a_AAACCGTTACCATTACTGAGTTTA_+_24	AAACCGTT		307.22	376.626	719.04
hsa-miR-92b-3p	hsa-miR-92b-3p_TATTGCACTCGTCCCGGCCT_+_20	TATTGCAC		303.002	443.891	332.214
hsa-miR-221-3p	hsa-miR-221-3p_AGCTACATTGTCTGCTGGGTT_+_21	AGCTACAT		292.932	123.089	95.5068
hsa-miR-484	hsa-miR-484_TCAGGCTCAGTCCCCTCCCGATA_+_23	TCAGGCTC		292.563	171.416	109.389
hsa-miR-431-5p	hsa-miR-431-5p_TGTCTTGCAGGCCGTCATGC_+_20	TGTCTTGC		290.412	8.19447	7.10695
hsa-miR-150-5p	hsa-miR-150-5p_TCTCCCAACCCTTGTACCAGTG_+_22	TCTCCCAA	reference form of hsa-miR-150-5p	285.955	758.317	169.6
hsa-miR-93-5p	hsa-miR-93-5p_CAAAGTGCTGTTCGTGCAGGTA_+_22	CAAAGTGC		285.876	249.194	387.186
hsa-miR-423-3p	hsa-miR-423-3p_AAGCTCGGTCTGAGGCCCCTCAGT_+_24	AAGCTCGG		281.188	380.95	307.813
hsa-miR-409-3p	hsa-miR-409-3p_CGAATGTTGCTCGGTGAACCCC_+_22	CGAATGTT		280.279	37.2812	59.3953
hsa-miR-10a-5p	hsa-miR-10a-5p_ACCCTGTAGATCCGAATTTGTGT_+_23	ACCCTGTA		279.045	700.757	306.685
hsa-miR-182-5p	hsa-miR-182-5p_TTTGGCAATGGTAGAACTCACAC_+_23	TTTGGCAA		278.406	141.442	328.971
hsa-miR-30e-5p	hsa-miR-30e-5p_TGTAAACATCCTTGACTGGAAGC_+_23	TGTAAACA		277.627	116.076	124.117
hsa-miR-101-3p	hsa-miR-101-3p_TACAGTACTGTGATAACTGAAG_+_22	TACAGTAC		276.469	220.332	529.411
hsa-miR-30e-5p	hsa-miR-30e-5p_GTAAACATCCTTGACTGGAAGCT_+_23	GTAAACAT		275.685	225.198	280.495
hsa-miR-145-5p	hsa-miR-145-5p_GTCCAGTTTTCCCAGGAATCCCTT_+_24	GTCCAGTT		274.572	192.307	81.7012
hsa-miR-509-3p	hsa-miR-509-3p_TGATTGGTACGTCTGTGGGTA_+_21	TGATTGGT		274.105	16.4895	1.1557
hsa-miR-320a	hsa-miR-320a_AAAAGCTGGGTTGAGAGGGCG_+_21	AAAAGCTG		271.869	300.725	501.46
hsa-miR-483-3p	hsa-miR-483-3p_CACTCCTCTCCTCCCGTCTTC_+_21	CACTCCTC		266.26	1.54276	3.83823
hsa-miR-136-5p	hsa-miR-136-5p_ACTCCATTTGTTTTGATGATG_+_21	ACTCCATT		264.728	43.4588	66.8397
hsa-miR-15a-5p	hsa-miR-15a-5p_TAGCAGCACATAATGGTTTGT_+_21	TAGCAGCA		263.149	308.796	491.841
hsa-miR-151a-3p	hsa-miR-151a-3p_TACTAGACTGAAGCTCCTTGAGG_+_23	TACTAGAC		258.339	105.758	69.0704
hsa-miR-483-3p	hsa-miR-483-3p_TCACTCCTCTCCTCCCGTCTT_+_21	TCACTCCT	reference form of hsa-miR-483-3p	257.439	2.07093	7.33486
hsa-miR-17-5p	hsa-miR-17-5p_CAAAGTGCTTACAGTGCAGGTAG_+_23	CAAAGTGC	reference form of hsa-miR-17-5p	256.395	96.3029	97.5302
hsa-miR-423-5p	hsa-miR-423-5p_TGAGGGGCAGAGAGCGAGACT_+_21	TGAGGGGC		255.565	488.613	1388.79
hsa-miR-103a-3p	hsa-miR-103a-3p_AGCAGCATTGTACAGGGCTAT_+_21	AGCAGCAT		253.821	166.179	185.065
hsa-miR-107	hsa-miR-107_AGCAGCATTGTACAGGGCTAT_+_21	AGCAGCAT		253.821	166.179	185.065
hsa-miR-487a	hsa-miR-487a_AATCATACAGGGACATCCAGTT_+_22	AATCATAC	reference form of hsa-miR-487a	253.762	26.4554	12.615
hsa-miR-144-5p	hsa-miR-144-5p_GGATATCATCATATACTGTAAG_+_22	GGATATCA	reference form of hsa-miR-144-5p	251.91	419.467	1030.26
hsa-miR-451a	hsa-miR-451a_AAACCGTTACCATTACTG_+_18	AAACCGTT		250.098	487.927	1324.12
hsa-miR-148a-3p	hsa-miR-148a-3p_TCAGTGCACTACAGAACTTTG_+_21	TCAGTGCA		249.758	111.194	78.8524
hsa-let-7i-5p	hsa-let-7i-5p_TGAGGTAGTAGTTTGTGCTG_+_20	TGAGGTAG		249.501	205.858	296.115
hsa-miR-532-5p	hsa-miR-532-5p_CATGCCTTGAGTGTAGGACCGT_+_22	CATGCCTT	reference form of hsa-miR-532-5p	248.118	244.701	99.5303
hsa-miR-376c-3p	hsa-miR-376c-3p_AACATAGAGGAAATTCCACGT_+_21	AACATAGA	reference form of hsa-miR-376c-3p	244.561	77.5723	57.6351
hsa-miR-483-3p	hsa-miR-483-3p_TCACTCCTCTCCTCCCGTCTTCT_+_23	TCACTCCT		242.969	1.05316	5.02549
hsa-miR-485-3p	hsa-miR-485-3p_GTCATACACGGCTCTCCTCTCT_+_22	GTCATACA	reference form of hsa-miR-485-3p	242.038	145.548	150.508
hsa-miR-126-3p	hsa-miR-126-3p_CGTACCGTGAGTAATAATGCG_+_21	CGTACCGT		240.318	153.346	171.765
hsa-miR-186-5p	hsa-miR-186-5p_CAAAGAATTCTCCTTTTGGGCTTT_+_24	CAAAGAAT		238.269	101.106	80.215
hsa-miR-193b-3p	hsa-miR-193b-3p_AACTGGCCCTCAAAGTCCCGCTTT_+_24	AACTGGCC		237.758	179.485	169.999
hsa-miR-30c-5p	hsa-miR-30c-5p_TGTAAACATCCTACACTCTCAGC_+_23	TGTAAACA	reference form of hsa-miR-30c-5p	237.456	221.584	198.625
hsa-miR-509-3p	hsa-miR-509-3p_ATTGGTACGTCTGTGGGTAGA_+_21	ATTGGTAC		235.724	26.0097	5.47628
hsa-miR-1307-5p	hsa-miR-1307-5p_TCGACCGGACCTCGACCGGCT_+_21	TCGACCGG	reference form of hsa-miR-1307-5p	235.101	94.791	176.203
hsa-miR-483-5p	hsa-miR-483-5p_AAGACGGGAGGAAAGAAGGGAG_+_22	AAGACGGG	reference form of hsa-miR-483-5p	231.96	7.55562	24.8638
hsa-miR-433	hsa-miR-433_ATCATGATGGGCTCCTCGGTGT_+_22	ATCATGAT	reference form of hsa-miR-433	230.582	72.3427	192.459
hsa-miR-210	hsa-miR-210_CTGTGCGTGTGACAGCGGCTGA_+_22	CTGTGCGT	reference form of hsa-miR-210	229.809	15.9366	12.048
hsa-miR-323a-3p	hsa-miR-323a-3p_GCACATTACACGGTCGACCTCT_+_22	GCACATTA		227.262	108.178	102.494
hsa-miR-323a-3p	hsa-miR-323a-3p_CACATTACACGGTCGACCTCT_+_21	CACATTAC	reference form of hsa-miR-323a-3p	227.027	33.3362	39.4633
hsa-miR-432-5p	hsa-miR-432-5p_TCTTGGAGTAGGTCATTGGGTG_+_22	TCTTGGAG		226.108	148.973	119.817
hsa-miR-411-5p	hsa-miR-411-5p_TAGTAGACCGTATAGCGTACG_+_21	TAGTAGAC	reference form of hsa-miR-411-5p	223.561	210.936	77.2637
hsa-miR-30e-3p	hsa-miR-30e-3p_CTTTCAGTCGGATGTTTACAGC_+_22	CTTTCAGT	reference form of hsa-miR-30e-3p	220.43	145.149	150.772
hsa-miR-181c-5p	hsa-miR-181c-5p_AACATTCAACCTGTCGGTGAGT_+_22	AACATTCA	reference form of hsa-miR-181c-5p	218.37	172.385	329.531
hsa-miR-874	hsa-miR-874_CTGCCCTGGCCCGAGGGACCGAC_+_23	CTGCCCTG		216.363	124.436	308.445
hsa-miR-101-3p	hsa-miR-101-3p_GTACAGTACTGTGATAACTGA_+_21	GTACAGTA		216.254	168.91	292.231
hsa-miR-155-5p	hsa-miR-155-5p_TTAATGCTAATCGTGATAGGGGTT_+_24	TTAATGCT		215.811	188.819	43.3931
hsa-let-7b-5p	hsa-let-7b-5p_TGAGGTAGTAGGTTGTGTGG_+_20	TGAGGTAG		210.505	881.66	444.049
hsa-miR-432-5p	hsa-miR-432-5p_TCTTGGAGTAGGTCATTGGGT_+_21	TCTTGGAG		209.146	114.051	121.915
hsa-miR-24-3p	hsa-miR-24-3p_TGGCTCAGTTCAGCAGGAAC_+_20	TGGCTCAG		209.023	158.091	101.027
hsa-let-7e-5p	hsa-let-7e-5p_TGAGGTAGGAGGTTGTATAGTTG_+_23	TGAGGTAG		205.44	190.863	47.5095
hsa-miR-144-3p	hsa-miR-144-3p_TACAGTATAGATGATGTACT_+_20	TACAGTAT	reference form of hsa-miR-144-3p	205.065	515.412	1066.55
hsa-miR-23b-3p	hsa-miR-23b-3p_ATCACATTGCCAGGGATTACC_+_21	ATCACATT	reference form of hsa-miR-23b-3p	204.909	303.342	203.473
hsa-miR-182-5p	hsa-miR-182-5p_TTTGGCAATGGTAGAACTCACACTGG_+_26	TTTGGCAA		202.398	188.175	250.33
hsa-miR-140-5p	hsa-miR-140-5p_CAGTGGTTTTACCCTATGGTAG_+_22	CAGTGGTT	reference form of hsa-miR-140-5p	201.022	36.4474	15.4932
hsa-miR-29a-3p	hsa-miR-29a-3p_TAGCACCATCTGAAATCGGTTAT_+_23	TAGCACCA		200.119	93.1512	36.5516
hsa-miR-664a-3p	hsa-miR-664a-3p_TATTCATTTATCCCCAGCCTACA_+_23	TATTCATT	reference form of hsa-miR-664a-3p	198.542	130.161	85.439
hsa-miR-19b-3p	hsa-miR-19b-3p_TGTGCAAATCCATGCAAAACTGA_+_23	TGTGCAAA	reference form of hsa-miR-19b-3p	197.432	102.368	190.08
hsa-miR-455-5p	hsa-miR-455-5p_TATGTGCCTTTGGACTACATCG_+_22	TATGTGCC	reference form of hsa-miR-455-5p	195.406	25.3439	16.5159
hsa-miR-155-5p	hsa-miR-155-5p_TTAATGCTAATCGTGATAGGGGT_+_23	TTAATGCT	reference form of hsa-miR-155-5p	194.972	197.277	58.8007
hsa-miR-514a-3p	hsa-miR-514a-3p_TGATTGACACTTCTGTGAGTAGA_+_23	TGATTGAC		194.064	1.08658	1.69304
hsa-miR-542-3p	hsa-miR-542-3p_TGTGACAGATTGATAACTGAAA_+_22	TGTGACAG	reference form of hsa-miR-542-3p	193.406	1.93084	3.55464
hsa-miR-508-3p	hsa-miR-508-3p_TGATTGTAGCCTTTTGGAGT_+_20	TGATTGTA		192.994	3.40265	0
hsa-miR-27a-3p	hsa-miR-27a-3p_TTCACAGTGGCTAAGTTCCGC_+_21	TTCACAGT	reference form of hsa-miR-27a-3p	192.794	64.5126	49.6448
hsa-miR-361-5p	hsa-miR-361-5p_TTATCAGAATCTCCAGGGGTACT_+_23	TTATCAGA		190.783	73.4099	34.9124
hsa-miR-16-5p	hsa-miR-16-5p_TAGCAGCACGTAAATATTGGCGT_+_23	TAGCAGCA		190.73	202.121	159.062
hsa-miR-887	hsa-miR-887_GTGAACGGGCGCCATCCCGAGGCT_+_24	GTGAACGG		189.542	261.986	352.06
hsa-miR-184	hsa-miR-184_TGGACGGAGAACTGATAAGGGT_+_22	TGGACGGA	reference form of hsa-miR-184	188.252	1.42008	2.82099
hsa-miR-451a	hsa-miR-451a_AAACCGTTACCATTACTGA_+_19	AAACCGTT		186.086	301.865	766.118
hsa-miR-425-5p	hsa-miR-425-5p_AATGACACGATCACTCCCGTTGAGT_+_25	AATGACAC		185.889	64.7125	35.2843
hsa-miR-24-3p	hsa-miR-24-3p_TGGCTCAGTTCAGCAGGAACAG_+_22	TGGCTCAG	reference form of hsa-miR-24-3p	185.462	170.528	61.531
hsa-miR-409-3p	hsa-miR-409-3p_GAATGTTGCTCGGTGAACCCCTTT_+_24	GAATGTTG		184.848	42.6393	74.5455
hsa-miR-128	hsa-miR-128_TCACAGTGAACCGGTCTCTTT_+_21	TCACAGTG	reference form of hsa-miR-128	184.069	96.2674	75.9583
hsa-miR-493-3p	hsa-miR-493-3p_TGAAGGTCTACTGTGTGCCAGG_+_22	TGAAGGTC	reference form of hsa-miR-493-3p	183.135	140.21	57.7414
hsa-miR-181c-5p	hsa-miR-181c-5p_AACATTCAACCTGTCGGTGAGTT_+_23	AACATTCA		181.975	146.108	225.204
hsa-miR-409-3p	hsa-miR-409-3p_CGAATGTTGCTCGGTGAACCCCTTT_+_25	CGAATGTT		181.12	61.6607	104.898
hsa-miR-182-5p	hsa-miR-182-5p_TTTGGCAATGGTAGAACTCACACTG_+_25	TTTGGCAA		180.061	88.6224	155.193
hsa-miR-140-3p	hsa-miR-140-3p_ACCACAGGGTAGAACCACGGACA_+_23	ACCACAGG		179.41	100.53	55.5983
hsa-miR-183-5p	hsa-miR-183-5p_TATGGCACTGGTAGAATTCACT_+_22	TATGGCAC	reference form of hsa-miR-183-5p	178.955	85.4026	195.707
hsa-miR-342-3p	hsa-miR-342-3p_TCTCACACAGAAATCGCACCCGTC_+_24	TCTCACAC		178.914	225.634	197.091
hsa-miR-93-5p	hsa-miR-93-5p_CAAAGTGCTGTTCGTGCAGGTAGT_+_24	CAAAGTGC		178.4	115.948	70.0543
hsa-miR-25-3p	hsa-miR-25-3p_CATTGCACTTGTCTCGGTCTG_+_21	CATTGCAC		176.801	214.844	358.772
hsa-miR-454-3p	hsa-miR-454-3p_TAGTGCAATATTGCTTATAGGGT_+_23	TAGTGCAA	reference form of hsa-miR-454-3p	175.471	117.56	186.053
hsa-miR-361-5p	hsa-miR-361-5p_TTATCAGAATCTCCAGGGGTA_+_21	TTATCAGA		174.616	71.1747	30.9873
hsa-miR-130a-3p	hsa-miR-130a-3p_CAGTGCAATGTTAAAAGGGCA_+_21	CAGTGCAA		173.043	255.485	243.73
hsa-miR-99a-5p	hsa-miR-99a-5p_AACCCGTAGATCCGATCTTGT_+_21	AACCCGTA		172.874	55.3912	69.9619
hsa-miR-149-5p	hsa-miR-149-5p_TCTGGCTCCGTGTCTTCACTCCC_+_23	TCTGGCTC	reference form of hsa-miR-149-5p	171.846	83.4234	323.305
hsa-miR-29b-3p	hsa-miR-29b-3p_TAGCACCATTTGAAATCAGTGTTT_+_24	TAGCACCA		168.886	6.55241	2.94648
hsa-miR-23b-3p	hsa-miR-23b-3p_ATCACATTGCCAGGGATTACCA_+_22	ATCACATT		167.67	322.197	143.563
hsa-miR-100-5p	hsa-miR-100-5p_AACCCGTAGATCCGAACTTGTGG_+_23	AACCCGTA		167.129	91.8015	78.3141
hsa-miR-148a-5p	hsa-miR-148a-5p_AAAGTTCTGAGACACTCCGACT_+_22	AAAGTTCT	reference form of hsa-miR-148a-5p	167.009	235.641	228.598
hsa-miR-508-3p	hsa-miR-508-3p_TGATTGTAGCCTTTTGGAGTA_+_21	TGATTGTA		165.011	4.97543	1.37265
hsa-miR-31-5p	hsa-miR-31-5p_AGGCAAGATGCTGGCATAGCTGT_+_23	AGGCAAGA		161.044	5.97701	3.47483
hsa-miR-34c-5p	hsa-miR-34c-5p_AGGCAGTGTAGTTAGCTGATTGC_+_23	AGGCAGTG	reference form of hsa-miR-34c-5p	159.64	10.4565	4.04515
hsa-miR-377-5p	hsa-miR-377-5p_AGAGGTTGCCCTTGGTGAATTC_+_22	AGAGGTTG	reference form of hsa-miR-377-5p	158.056	213.77	169.836
hsa-miR-323b-3p	hsa-miR-323b-3p_CCCAATACACGGTCGACCTCT_+_21	CCCAATAC		153.284	55.9862	35.5984
hsa-miR-103a-3p	hsa-miR-103a-3p_AGCAGCATTGTACAGGGCTATGAA_+_24	AGCAGCAT		152.432	84.787	27.5994
hsa-miR-1224-5p	hsa-miR-1224-5p_GTGAGGACTCGGGAGGTGGAGGGT_+_24	GTGAGGAC		151.348	64.3473	288.178
hsa-miR-106b-3p	hsa-miR-106b-3p_CCGCACTGTGGGTACTTGCT_+_20	CCGCACTG		151.301	224.104	352.117
hsa-miR-145-5p	hsa-miR-145-5p_GTCCAGTTTTCCCAGGAATCC_+_21	GTCCAGTT		150.16	47.1621	54.931
hsa-miR-106b-3p	hsa-miR-106b-3p_TACCGCACTGTGGGTACTTGCT_+_22	TACCGCAC		148.564	217.974	281.36
hsa-miR-654-3p	hsa-miR-654-3p_TATGTCTGCTGACCATCACC_+_20	TATGTCTG		146.649	149.654	106.271
hsa-miR-874	hsa-miR-874_CTGCCCTGGCCCGAGGGACCGACT_+_24	CTGCCCTG		145.455	93.5309	219.926
hsa-miR-660-5p	hsa-miR-660-5p_TACCCATTGCATATCGGAGTTGT_+_23	TACCCATT		145.342	50.0844	24.1043
hsa-miR-199a-3p	hsa-miR-199a-3p_ACAGTAGTCTGCACATTGGTTA_+_22	ACAGTAGT	reference form of hsa-miR-199a-3p	144.82	271.411	170.309
hsa-miR-199b-3p	hsa-miR-199b-3p_ACAGTAGTCTGCACATTGGTTA_+_22	ACAGTAGT	reference form of hsa-miR-199b-3p	144.82	271.411	170.309
hsa-miR-195-5p	hsa-miR-195-5p_TAGCAGCACAGAAATATTGGCA_+_22	TAGCAGCA		144.494	314.523	181.044
hsa-miR-4454	hsa-miR-4454_ATCCGAGTCACGGCACCA_+_18	ATCCGAGT		143.58	80.7886	183.246
hsa-miR-140-3p	hsa-miR-140-3p_ACCACAGGGTAGAACCACGGA_+_21	ACCACAGG		141.669	100.798	92.5926
hsa-let-7g-5p	hsa-let-7g-5p_TGAGGTAGTAGTTTGTACAG_+_20	TGAGGTAG		141.653	173.541	141.093
hsa-let-7e-5p	hsa-let-7e-5p_TGAGGTAGGAGGTTGTATAG_+_20	TGAGGTAG		141.177	183.909	64.3301
hsa-miR-154-5p	hsa-miR-154-5p_TAGGTTATCCGTGTTGCCTTCG_+_22	TAGGTTAT	reference form of hsa-miR-154-5p	140.456	62.2441	51.5318
hsa-miR-378a-3p	hsa-miR-378a-3p_CTGGACTTGGAGTCAGAAGGC_+_21	CTGGACTT		137.966	100.53	60.4449
hsa-miR-424-5p	hsa-miR-424-5p_CAGCAGCAATTCATGTTTTGA_+_21	CAGCAGCA		137.938	32.5505	26.9485
hsa-miR-92a-3p	hsa-miR-92a-3p_TATTGCACTTGTCCCGGCCT_+_20	TATTGCAC		137.502	210.233	337.013
hsa-miR-509-5p	hsa-miR-509-5p_TACTGCAGACAGTGGCAATCATG_+_23	TACTGCAG		136.19	7.02755	0.603515
hsa-miR-660-5p	hsa-miR-660-5p_TACCCATTGCATATCGGAGTTG_+_22	TACCCATT	reference form of hsa-miR-660-5p	136.131	57.8497	66.4494
hsa-miR-1307-3p	hsa-miR-1307-3p_ACTCGGCGTGGCGTCGGTCGTGG_+_23	ACTCGGCG		135.303	101.413	143.816
hsa-miR-222-3p	hsa-miR-222-3p_AGCTACATCTGGCTACTGGGT_+_21	AGCTACAT	reference form of hsa-miR-222-3p	133.204	33.2699	31.7956
hsa-miR-197-3p	hsa-miR-197-3p_TTCACCACCTTCTCCACCCAGC_+_22	TTCACCAC	reference form of hsa-miR-197-3p	133.119	210.824	137.113
hsa-miR-340-5p	hsa-miR-340-5p_TTATAAAGCAATGAGACTGAT_+_21	TTATAAAG		131.307	104.643	62.9615
hsa-miR-146a-5p	hsa-miR-146a-5p_TGAGAACTGAATTCCATGGGTTG_+_23	TGAGAACT		131.17	116.476	48.3273
hsa-miR-508-5p	hsa-miR-508-5p_TACTCCAGAGGGCGTCACTCATG_+_23	TACTCCAG	reference form of hsa-miR-508-5p	129.418	13.8556	1.69888
hsa-miR-138-5p	hsa-miR-138-5p_AGCTGGTGTTGTGAATCAGGCCG_+_23	AGCTGGTG	reference form of hsa-miR-138-5p	128.537	34.0779	28.7212
hsa-miR-92a-3p	hsa-miR-92a-3p_ATTGCACTTGTCCCGGCCTGT_+_21	ATTGCACT		128.003	163.216	239.193
hsa-miR-29c-5p	hsa-miR-29c-5p_TGACCGATTTCTCCTGGTGTT_+_21	TGACCGAT		126.133	75.1766	36.6307
hsa-miR-589-5p	hsa-miR-589-5p_TGAGAACCACGTCTGCTCTGA_+_21	TGAGAACC		125.523	129.279	56.8129
hsa-miR-513c-5p	hsa-miR-513c-5p_TTCTCAAGGAGGTGTCGTTT_+_20	TTCTCAAG		124.961	3.11591	1.57382
hsa-miR-103a-3p	hsa-miR-103a-3p_AGCAGCATTGTACAGGGCT_+_19	AGCAGCAT		123.596	178.242	468.394
hsa-miR-107	hsa-miR-107_AGCAGCATTGTACAGGGCT_+_19	AGCAGCAT		123.596	178.242	468.394
hsa-let-7c	hsa-let-7c_TGAGGTAGTAGGTTGTAT_+_18	TGAGGTAG		123.59	234.645	82.7165
hsa-miR-494	hsa-miR-494_TGAAACATACACGGGAAACCTCT_+_23	TGAAACAT		122.341	107.483	64.009
hsa-miR-671-3p	hsa-miR-671-3p_TCCGGTTCTCAGGGCTCCACC_+_21	TCCGGTTC	reference form of hsa-miR-671-3p	122.001	40.1758	45.621
hsa-miR-127-3p	hsa-miR-127-3p_ATCGGATCCGTCTGAGCTTGG_+_21	ATCGGATC		121.678	30.6645	25.7721
hsa-miR-424-3p	hsa-miR-424-3p_CAAAACGTGAGGCGCTGCTAT_+_21	CAAAACGT	reference form of hsa-miR-424-3p	119.488	32.9305	13.7752
hsa-miR-125b-5p	hsa-miR-125b-5p_TCCCTGAGACCCTAACTTGT_+_20	TCCCTGAG		118.631	103.975	98.091
hsa-miR-181a-2-3p	hsa-miR-181a-2-3p_ACCACTGACCGTTGACTGTACC_+_22	ACCACTGA	reference form of hsa-miR-181a-2-3p	118.515	86.4166	61.5212
hsa-miR-539-5p	hsa-miR-539-5p_GGAGAAATTATCCTTGGTGTGT_+_22	GGAGAAAT	reference form of hsa-miR-539-5p	118.126	44.671	18.2256
hsa-miR-221-3p	hsa-miR-221-3p_AGCTACATTGTCTGCTGGGT_+_20	AGCTACAT		117.315	37.2803	30.4352
hsa-miR-30a-3p	hsa-miR-30a-3p_CTTTCAGTCGGATGTTTGCAGC_+_22	CTTTCAGT	reference form of hsa-miR-30a-3p	117.246	90.6671	95.9086
hsa-miR-149-5p	hsa-miR-149-5p_TCTGGCTCCGTGTCTTCACTCC_+_22	TCTGGCTC		117.224	44.777	161.771
hsa-miR-191-5p	hsa-miR-191-5p_CAACGGAATCCCAAAAGCAG_+_20	CAACGGAA		117.167	119.92	205.708
hsa-miR-130a-3p	hsa-miR-130a-3p_CAGTGCAATGTTAAAAGGGC_+_20	CAGTGCAA		117.096	101.333	89.2046
hsa-miR-513b	hsa-miR-513b_TTCACAAGGAGGTGTCATTTATG_+_23	TTCACAAG		117.038	2.5003	0.201172
hsa-miR-30e-5p	hsa-miR-30e-5p_TGTAAACATCCTTGACTGGAAG_+_22	TGTAAACA	reference form of hsa-miR-30e-5p	116.98	51.3647	37.6533
hsa-miR-101-3p	hsa-miR-101-3p_GTACAGTACTGTGATAACTGAA_+_22	GTACAGTA		116.947	91.5957	144.471
hsa-miR-30c-5p	hsa-miR-30c-5p_TGTAAACATCCTACACTCTCA_+_21	TGTAAACA		116.334	104.878	134.249
hsa-miR-144-3p	hsa-miR-144-3p_TACAGTATAGATGATGTA_+_18	TACAGTAT		114.142	268.509	707.881
hsa-miR-143-3p	hsa-miR-143-3p_TGAGATGAAGCACTGTAGC_+_19	TGAGATGA		113.917	60.9462	84.8636
hsa-miR-514a-3p	hsa-miR-514a-3p_ATTGACACTTCTGTGAGTAG_+_20	ATTGACAC		113.737	0.577741	1.00843
hsa-miR-100-5p	hsa-miR-100-5p_AACCCGTAGATCCGAACTTG_+_20	AACCCGTA		113.641	78.5865	75.8956
hsa-miR-361-3p	hsa-miR-361-3p_TCCCCCAGGTGTGATTCTGATTT_+_23	TCCCCCAG	reference form of hsa-miR-361-3p	113.236	119.063	32.9451
hsa-miR-365a-3p	hsa-miR-365a-3p_TAATGCCCCTAAAAATCCTTAT_+_22	TAATGCCC	reference form of hsa-miR-365a-3p	112.663	62.1582	34.9215
hsa-miR-365b-3p	hsa-miR-365b-3p_TAATGCCCCTAAAAATCCTTAT_+_22	TAATGCCC	reference form of hsa-miR-365b-3p	112.663	62.1582	34.9215
hsa-miR-425-5p	hsa-miR-425-5p_AATGACACGATCACTCCCGTTGA_+_23	AATGACAC	reference form of hsa-miR-425-5p	111.112	72.2554	72.0685
hsa-miR-508-5p	hsa-miR-508-5p_TACTCCAGAGGGCGTCACTCATGT_+_24	TACTCCAG		110.474	8.75647	0.201172
hsa-let-7d-5p	hsa-let-7d-5p_AGAGGTAGTAGGTTGCATAGTTT_+_23	AGAGGTAG		110.29	143.751	46.0674
hsa-miR-424-5p	hsa-miR-424-5p_CAGCAGCAATTCATGTTTTGAA_+_22	CAGCAGCA	reference form of hsa-miR-424-5p	110.08	11.7001	10.7404
hsa-miR-99a-5p	hsa-miR-99a-5p_AACCCGTAGATCCGATCTTG_+_20	AACCCGTA		108.94	51.7858	62.1774
hsa-miR-1247-5p	hsa-miR-1247-5p_ACCCGTCCCGTTCGTCCCCGG_+_21	ACCCGTCC		107.773	37.0836	10.7789
hsa-miR-28-5p	hsa-miR-28-5p_AAGGAGCTCACAGTCTATTGAG_+_22	AAGGAGCT	reference form of hsa-miR-28-5p	106.83	103.603	53.2568
hsa-miR-199a-3p	hsa-miR-199a-3p_TACAGTAGTCTGCACATTGGTT_+_22	TACAGTAG		106.708	209.026	104.281
hsa-miR-199b-3p	hsa-miR-199b-3p_TACAGTAGTCTGCACATTGGTT_+_22	TACAGTAG		106.708	209.026	104.281
hsa-miR-514a-3p	hsa-miR-514a-3p_TGATTGACACTTCTGTGAGTAG_+_22	TGATTGAC		106.209	0.385235	0.201172
hsa-miR-369-5p	hsa-miR-369-5p_AGATCGACCGTGTTATATTCG_+_21	AGATCGAC		106.016	44.6346	22.0242
hsa-miR-483-5p	hsa-miR-483-5p_AGACGGGAGGAAAGAAGGGAGTGG_+_24	AGACGGGA		105.382	2.56166	6.93738
hsa-miR-483-5p	hsa-miR-483-5p_AAGACGGGAGGAAAGAAGGGAGT_+_23	AAGACGGG		105.184	1.10591	3.8814
hsa-miR-497-5p	hsa-miR-497-5p_CAGCAGCACACTGTGGTTTGT_+_21	CAGCAGCA	reference form of hsa-miR-497-5p	104.377	499.822	262.991
hsa-miR-142-5p	hsa-miR-142-5p_CCCATAAAGTAGAAAGCACTA_+_21	CCCATAAA		103.836	134.394	214.269
hsa-miR-202-5p	hsa-miR-202-5p_TTCCTATGCATATACTTCTTTG_+_22	TTCCTATG	reference form of hsa-miR-202-5p	103.383	9.16162	12.1531
hsa-miR-3615	hsa-miR-3615_TCTCTCGGCTCCTCGCGGCTCG_+_22	TCTCTCGG		103.221	29.9344	73.1366
hsa-miR-483-5p	hsa-miR-483-5p_AAGACGGGAGGAAAGAAGGGA_+_21	AAGACGGG		103.081	3.13147	7.46075
hsa-miR-125b-2-3p	hsa-miR-125b-2-3p_ACAAGTCAGGCTCTTGGGACC_+_21	ACAAGTCA		102.571	112.907	64.0185
hsa-miR-130a-3p	hsa-miR-130a-3p_CAGTGCAATGTTAAAAGGGCAT_+_22	CAGTGCAA	reference form of hsa-miR-130a-3p	102.348	88.1146	60.6458
hsa-miR-508-5p	hsa-miR-508-5p_TACTCCAGAGGGCGTCACTCA_+_21	TACTCCAG		101.741	8.19922	1.91842
hsa-miR-30e-5p	hsa-miR-30e-5p_TGTAAACATCCTTGACTGGA_+_20	TGTAAACA		100.398	67.7825	100.256
hsa-miR-378a-3p	hsa-miR-378a-3p_ACTGGACTTGGAGTCAGAAG_+_20	ACTGGACT		100.013	17.6637	25.5164
hsa-miR-378c	hsa-miR-378c_ACTGGACTTGGAGTCAGAAG_+_20	ACTGGACT		100.013	17.6637	25.5164
hsa-miR-29a-3p	hsa-miR-29a-3p_CTAGCACCATCTGAAATCGGT_+_21	CTAGCACC		99.9299	59.9731	35.6462
hsa-miR-361-3p	hsa-miR-361-3p_TCCCCCAGGTGTGATTCTGATTTG_+_24	TCCCCCAG		99.7131	81.3419	28.3817
hsa-miR-362-5p	hsa-miR-362-5p_AATCCTTGGAACCTAGGTGTGAG_+_23	AATCCTTG		98.9733	26.815	24.5524
hsa-miR-200c-3p	hsa-miR-200c-3p_TAATACTGCCGGGTAATGATGGA_+_23	TAATACTG	reference form of hsa-miR-200c-3p	95.865	77.7283	91.5776
hsa-miR-374b-5p	hsa-miR-374b-5p_ATATAATACAACCTGCTAAGTG_+_22	ATATAATA	reference form of hsa-miR-374b-5p	95.031	34.3134	25.0132
hsa-miR-101-3p	hsa-miR-101-3p_TACAGTACTGTGATAACTGAA_+_21	TACAGTAC	reference form of hsa-miR-101-3p	94.8023	89.276	210.093
hsa-miR-30a-5p	hsa-miR-30a-5p_GTAAACATCCTCGACTGGAAGCT_+_23	GTAAACAT		94.429	91.4567	89.0013
hsa-miR-126-3p	hsa-miR-126-3p_TCGTACCGTGAGTAATAATG_+_20	TCGTACCG		94.0441	60.3265	75.0539
hsa-miR-301a-3p	hsa-miR-301a-3p_CAGTGCAATAGTATTGTCAAAGC_+_23	CAGTGCAA	reference form of hsa-miR-301a-3p	93.9396	30.8223	57.7379
hsa-miR-363-3p	hsa-miR-363-3p_AATTGCACGGTATCCATCTGT_+_21	AATTGCAC		92.4436	148.672	234.702
hsa-miR-181a-3p	hsa-miR-181a-3p_ACCATCGACCGTTGATTGTACC_+_22	ACCATCGA	reference form of hsa-miR-181a-3p	91.6628	70.4058	37.2523
hsa-miR-374b-5p	hsa-miR-374b-5p_ATATAATACAACCTGCTAAGT_+_21	ATATAATA		91.3639	43.6781	48.1953
hsa-miR-24-3p	hsa-miR-24-3p_TGGCTCAGTTCAGCAGGAACA_+_21	TGGCTCAG		91.1185	83.7953	46.9887
hsa-miR-27b-3p	hsa-miR-27b-3p_TTCACAGTGGCTAAGTTCTGCA_+_22	TTCACAGT		90.9328	264.046	200.422
hsa-miR-33b-5p	hsa-miR-33b-5p_GTGCATTGCTGTTGCATTG_+_19	GTGCATTG		90.8949	27.8559	14.9888
hsa-miR-29a-3p	hsa-miR-29a-3p_CTAGCACCATCTGAAATCGGTTA_+_23	CTAGCACC		90.1767	34.1314	15.8856
hsa-miR-15a-5p	hsa-miR-15a-5p_TAGCAGCACATAATGGTTTGTG_+_22	TAGCAGCA	reference form of hsa-miR-15a-5p	89.6296	70.0516	96.0976
hsa-miR-130a-3p	hsa-miR-130a-3p_CAGTGCAATGTTAAAAGGGCATT_+_23	CAGTGCAA		89.5603	111.12	54.4933
hsa-miR-101-3p	hsa-miR-101-3p_GTACAGTACTGTGATAACT_+_19	GTACAGTA		87.9175	93.4825	154.516
hsa-miR-19a-3p	hsa-miR-19a-3p_TGTGCAAATCTATGCAAAACTGA_+_23	TGTGCAAA	reference form of hsa-miR-19a-3p	87.5767	39.0204	64.2517
hsa-miR-28-3p	hsa-miR-28-3p_CACTAGATTGTGAGCTCCTGG_+_21	CACTAGAT		86.8399	136.95	82.5466
hsa-miR-194-5p	hsa-miR-194-5p_TGTAACAGCAACTCCATGTGGA_+_22	TGTAACAG	reference form of hsa-miR-194-5p	86.513	53.0634	91.9222
hsa-miR-500a-3p	hsa-miR-500a-3p_ATGCACCTGGGCAAGGATTCTGA_+_23	ATGCACCT		86.0952	143.971	79.9041
hsa-miR-328	hsa-miR-328_CTGGCCCTCTCTGCCCTTCCG_+_21	CTGGCCCT		85.6211	29.2769	82.1441
hsa-miR-708-5p	hsa-miR-708-5p_AAGGAGCTTACAATCTAGCTGGG_+_23	AAGGAGCT	reference form of hsa-miR-708-5p	84.7748	24.2037	29.2001
hsa-miR-30e-3p	hsa-miR-30e-3p_CTTTCAGTCGGATGTTTACAG_+_21	CTTTCAGT		84.6758	22.1931	22.5741
hsa-miR-183-5p	hsa-miR-183-5p_TATGGCACTGGTAGAATTCACTG_+_23	TATGGCAC		84.629	36.9186	51.2607
hsa-miR-19a-3p	hsa-miR-19a-3p_TGTGCAAATCTATGCAAAACTG_+_22	TGTGCAAA		84.402	32.0281	71.4038
hsa-miR-363-3p	hsa-miR-363-3p_AATTGCACGGTATCCATCTG_+_20	AATTGCAC		84.2754	138.477	298.067
hsa-miR-149-5p	hsa-miR-149-5p_TCTGGCTCCGTGTCTTCACTC_+_21	TCTGGCTC		84.1318	13.3409	23.5554
hsa-miR-222-3p	hsa-miR-222-3p_AGCTACATCTGGCTACTGGGTC_+_22	AGCTACAT		84.0971	32.0972	29.3726
hsa-miR-425-5p	hsa-miR-425-5p_AATGACACGATCACTCCCGTTGAG_+_24	AATGACAC		84.0464	69.7443	100.795
hsa-miR-29c-3p	hsa-miR-29c-3p_TAGCACCATTTGAAATCGGT_+_20	TAGCACCA		83.9748	89.0468	50.3752
hsa-miR-134	hsa-miR-134_TGTGACTGGTTGACCAGAGGG_+_21	TGTGACTG		83.8706	90.1507	54.3247
hsa-miR-139-5p	hsa-miR-139-5p_TCTACAGTGCACGTGTCTCCAGT_+_23	TCTACAGT	reference form of hsa-miR-139-5p	83.447	508.035	219.298
hsa-miR-1224-5p	hsa-miR-1224-5p_GTGAGGACTCGGGAGGTGGAGGG_+_23	GTGAGGAC		83.3706	20.9602	173.676
hsa-miR-151a-5p	hsa-miR-151a-5p_CTCGAGGAGCTCACAGTCTAGT_+_22	CTCGAGGA		82.9298	47.4454	48.4514
hsa-miR-148b-3p	hsa-miR-148b-3p_TCAGTGCATCACAGAACTTTG_+_21	TCAGTGCA		82.7616	77.4951	46.8609
hsa-miR-99b-3p	hsa-miR-99b-3p_CAAGCTCGTGTCTGTGGGTCCGT_+_23	CAAGCTCG		82.6363	51.1685	38.5455
hsa-miR-382-5p	hsa-miR-382-5p_AAGTTGTTCGTGGTGGATTCG_+_21	AAGTTGTT		82.493	46.4699	39.6386
hsa-miR-423-5p	hsa-miR-423-5p_TGAGGGGCAGAGAGCGAGACTT_+_22	TGAGGGGC		81.5307	221.156	317.902
hsa-miR-192-5p	hsa-miR-192-5p_TGACCTATGAATTGACAGCCAG_+_22	TGACCTAT		81.0201	50.2021	88.0721
hsa-miR-192-5p	hsa-miR-192-5p_TGACCTATGAATTGACAGCC_+_20	TGACCTAT		80.5391	127.738	330.668
hsa-miR-513c-5p	hsa-miR-513c-5p_TTCTCAAGGAGGTGTCGTTTA_+_21	TTCTCAAG		80.4606	2.30769	1.43744
hsa-miR-410	hsa-miR-410_AATATAACACAGATGGCCTG_+_20	AATATAAC		80.2862	9.44388	11.9342
hsa-miR-424-3p	hsa-miR-424-3p_CAAAACGTGAGGCGCTGCTATA_+_22	CAAAACGT		80.2038	20.7436	10.6918
hsa-miR-379-5p	hsa-miR-379-5p_TGGTAGACTATGGAACGTAGG_+_21	TGGTAGAC	reference form of hsa-miR-379-5p	80.0645	40.6914	17.3573
hsa-miR-136-5p	hsa-miR-136-5p_ACTCCATTTGTTTTGATGATGGA_+_23	ACTCCATT	reference form of hsa-miR-136-5p	79.9865	10.2428	28.0493
hsa-miR-484	hsa-miR-484_TCAGGCTCAGTCCCCTCCCGATAA_+_24	TCAGGCTC		79.8846	36.2357	14.3531
hsa-miR-183-5p	hsa-miR-183-5p_ATGGCACTGGTAGAATTCACTG_+_22	ATGGCACT		79.7228	22.9843	41.1142
hsa-miR-652-3p	hsa-miR-652-3p_AATGGCGCCACTAGGGTTGTGC_+_22	AATGGCGC		78.2059	35.1401	19.6022
hsa-miR-375	hsa-miR-375_TTTGTTCGTTCGGCTCGCGTGA_+_22	TTTGTTCG	reference form of hsa-miR-375	77.3605	119.799	29394.8
hsa-miR-27b-3p	hsa-miR-27b-3p_TTCACAGTGGCTAAGTTCT_+_19	TTCACAGT		77.3029	68.2764	58.0356
hsa-miR-423-5p	hsa-miR-423-5p_TGAGGGGCAGAGAGCGAGACTTTT_+_24	TGAGGGGC		76.4675	273.97	133.633
hsa-miR-99a-5p	hsa-miR-99a-5p_AACCCGTAGATCCGATCTTGTGG_+_23	AACCCGTA		76.2622	50.6938	53.8198
hsa-miR-485-5p	hsa-miR-485-5p_AGAGGCTGGCCGTGATGAATTC_+_22	AGAGGCTG	reference form of hsa-miR-485-5p	76.2231	111.594	225.616
hsa-miR-30a-3p	hsa-miR-30a-3p_CTTTCAGTCGGATGTTTGCAG_+_21	CTTTCAGT		74.7905	36.0019	22.0555
hsa-miR-338-5p	hsa-miR-338-5p_AACAATATCCTGGTGCTGAGT_+_21	AACAATAT		74.0243	26.9074	60.8148
hsa-miR-21-3p	hsa-miR-21-3p_CAACACCAGTCGATGGGCTGT_+_21	CAACACCA	reference form of hsa-miR-21-3p	73.8736	62.3147	19.9256
hsa-miR-106b-5p	hsa-miR-106b-5p_TAAAGTGCTGACAGTGCAGAT_+_21	TAAAGTGC	reference form of hsa-miR-106b-5p	73.7651	52.6707	81.9551
hsa-miR-450a-5p	hsa-miR-450a-5p_TTTTGCGATGTGTTCCTAATAT_+_22	TTTTGCGA	reference form of hsa-miR-450a-5p	73.0766	4.60721	5.50004
hsa-miR-193b-3p	hsa-miR-193b-3p_ACTGGCCCTCAAAGTCCCGCTT_+_22	ACTGGCCC		72.2422	48.0127	24.9514
hsa-miR-181d	hsa-miR-181d_AACATTCATTGTTGTCGGTGGGTT_+_24	AACATTCA		72.1642	48.4938	72.9542
hsa-miR-150-5p	hsa-miR-150-5p_TCTCCCAACCCTTGTACCAGT_+_21	TCTCCCAA		72.1601	146.972	49.063
hsa-miR-20a-5p	hsa-miR-20a-5p_TAAAGTGCTTATAGTGCAGGTAGT_+_24	TAAAGTGC		72.1538	19.5749	23.1357
hsa-miR-34a-5p	hsa-miR-34a-5p_TGGCAGTGTCTTAGCTGGTTG_+_21	TGGCAGTG		71.8684	23.8358	8.04139
hsa-miR-1180	hsa-miR-1180_TTTCCGGCTCGCGTGGGTGT_+_20	TTTCCGGC		71.7838	27.3232	53.8597
hsa-miR-652-3p	hsa-miR-652-3p_AATGGCGCCACTAGGGTTGTG_+_21	AATGGCGC	reference form of hsa-miR-652-3p	71.6039	38.5799	27.7295
hsa-miR-182-5p	hsa-miR-182-5p_TTTGGCAATGGTAGAACTCAC_+_21	TTTGGCAA		71.406	46.0255	164.63
hsa-let-7i-5p	hsa-let-7i-5p_TGAGGTAGTAGTTTGTGCT_+_19	TGAGGTAG		71.1328	81.8002	176.274
hsa-miR-127-5p	hsa-miR-127-5p_CTGAAGCTCAGAGGGCTCTGATT_+_23	CTGAAGCT		70.9361	22.5946	26.0045
hsa-miR-28-5p	hsa-miR-28-5p_AAGGAGCTCACAGTCTATTGA_+_21	AAGGAGCT		70.838	62.5866	35.5848
hsa-miR-99a-3p	hsa-miR-99a-3p_CAAGCTCGCTTCTATGGGTCTGT_+_23	CAAGCTCG		70.7086	79.7849	44.4997
hsa-miR-202-5p	hsa-miR-202-5p_TTCCTATGCATATACTTCTTT_+_21	TTCCTATG		70.4173	21.7453	28.1232
hsa-miR-411-5p	hsa-miR-411-5p_ATAGTAGACCGTATAGCGTAC_+_21	ATAGTAGA		69.9544	24.5972	7.03239
hsa-miR-23a-3p	hsa-miR-23a-3p_ATCACATTGCCAGGGATTTCCAA_+_23	ATCACATT		69.9299	42.9737	16.4078
hsa-miR-29c-5p	hsa-miR-29c-5p_TGACCGATTTCTCCTGGTGTTC_+_22	TGACCGAT	reference form of hsa-miR-29c-5p	69.8843	34.0687	21.8976
hsa-miR-369-3p	hsa-miR-369-3p_AATAATACATGGTTGATCTTT_+_21	AATAATAC	reference form of hsa-miR-369-3p	69.5256	10.0261	7.95803
hsa-miR-142-5p	hsa-miR-142-5p_CCCATAAAGTAGAAAGCACTAC_+_22	CCCATAAA		69.0363	48.3228	52.2913
hsa-miR-29c-3p	hsa-miR-29c-3p_TAGCACCATTTGAAATCGGTTAT_+_23	TAGCACCA		68.9904	53.8791	23.6019
hsa-miR-195-5p	hsa-miR-195-5p_TAGCAGCACAGAAATATTGGC_+_21	TAGCAGCA	reference form of hsa-miR-195-5p	68.7653	188.162	93.0502
hsa-miR-140-3p	hsa-miR-140-3p_TACCACAGGGTAGAACCACGGAC_+_23	TACCACAG		68.5688	69.962	38.4116
hsa-miR-146a-5p	hsa-miR-146a-5p_TGAGAACTGAATTCCATGGGTTGT_+_24	TGAGAACT		68.4218	67.4133	24.831
hsa-miR-151a-3p	hsa-miR-151a-3p_TACTAGACTGAAGCTCCTTGAG_+_22	TACTAGAC		68.3056	42.3324	63.2024
hsa-miR-509-3-5p	hsa-miR-509-3-5p_TACTGCAGACGTGGCAATCATGT_+_23	TACTGCAG		67.7113	1.15559	1.49771
hsa-miR-345-5p	hsa-miR-345-5p_GCTGACTCCTAGTCCAGGGCT_+_21	GCTGACTC		66.9708	191.949	129.938
hsa-miR-320a	hsa-miR-320a_AAAGCTGGGTTGAGAGGGCGA_+_21	AAAGCTGG		66.7373	52.8517	78.3303
hsa-miR-431-5p	hsa-miR-431-5p_TGTCTTGCAGGCCGTCATG_+_19	TGTCTTGC		66.5434	0.968141	0.804686
hsa-miR-192-5p	hsa-miR-192-5p_TGACCTATGAATTGACAGCCA_+_21	TGACCTAT		66.5053	80.9954	128.874
hsa-let-7i-5p	hsa-let-7i-5p_TGAGGTAGTAGTTTGTGCTGTTG_+_23	TGAGGTAG		66.5015	70.8642	43.5891
hsa-miR-7-5p	hsa-miR-7-5p_TGGAAGACTAGTGATTTTGTTGT_+_23	TGGAAGAC	reference form of hsa-miR-7-5p	66.3079	4.19966	42.0021
hsa-let-7d-5p	hsa-let-7d-5p_AGAGGTAGTAGGTTGCATAG_+_20	AGAGGTAG		66.0373	64.6702	82.3365
hsa-miR-423-3p	hsa-miR-423-3p_AAGCTCGGTCTGAGGCCCCT_+_20	AAGCTCGG		65.6534	48.9954	61.3992
hsa-miR-23a-3p	hsa-miR-23a-3p_ATCACATTGCCAGGGATTTC_+_20	ATCACATT		65.5138	37.5426	24.4543
hsa-miR-421	hsa-miR-421_ATCAACAGACATTAATTGGGCG_+_22	ATCAACAG		65.3265	22.0534	28.2846
hsa-miR-508-5p	hsa-miR-508-5p_TACTCCAGAGGGCGTCACTCAT_+_22	TACTCCAG		65.3087	7.0162	0.201172
hsa-miR-324-5p	hsa-miR-324-5p_CGCATCCCCTAGGGCATTGGTGT_+_23	CGCATCCC	reference form of hsa-miR-324-5p	64.5853	43.1636	18.9227
hsa-miR-1307-3p	hsa-miR-1307-3p_CTCGGCGTGGCGTCGGTCGTGG_+_22	CTCGGCGT		64.2724	46.8246	63.6189
hsa-miR-339-5p	hsa-miR-339-5p_TCCCTGTCCTCCAGGAGCTC_+_20	TCCCTGTC		64.1798	9.05321	7.76031
hsa-miR-135a-5p	hsa-miR-135a-5p_TATGGCTTTTTATTCCTATGTGA_+_23	TATGGCTT	reference form of hsa-miR-135a-5p	64.0222	45.7345	29.1747
hsa-miR-181d	hsa-miR-181d_AACATTCATTGTTGTCGGTGGGT_+_23	AACATTCA	reference form of hsa-miR-181d	63.8955	59.0106	60.9169
hsa-miR-3613-5p	hsa-miR-3613-5p_TGTTGTACTTTTTTTTTTGTTC_+_22	TGTTGTAC	reference form of hsa-miR-3613-5p	63.5724	6.77855	8.87263
hsa-miR-361-3p	hsa-miR-361-3p_TCCCCCAGGTGTGATTCTGAT_+_21	TCCCCCAG		63.5417	64.4619	24.42
hsa-miR-27a-3p	hsa-miR-27a-3p_TTCACAGTGGCTAAGTTCC_+_19	TTCACAGT		63.5355	28.533	23.2715
hsa-miR-514a-5p	hsa-miR-514a-5p_TACTCTGGAGAGTGACAATCATG_+_23	TACTCTGG	reference form of hsa-miR-514a-5p	62.8897	0.997345	0.603515
hsa-miR-125b-2-3p	hsa-miR-125b-2-3p_ACAAGTCAGGCTCTTGGGACCTA_+_23	ACAAGTCA		62.7109	41.0932	15.4034
hsa-miR-9-5p	hsa-miR-9-5p_TCTTTGGTTATCTAGCTGTATGA_+_23	TCTTTGGT	reference form of hsa-miR-9-5p	62.5994	82.2257	59.5304
hsa-miR-151a-5p	hsa-miR-151a-5p_TCGAGGAGCTCACAGTCTAG_+_20	TCGAGGAG		62.4724	32.5667	50.5672
hsa-miR-151b	hsa-miR-151b_TCGAGGAGCTCACAGTCTAG_+_20	TCGAGGAG		62.4724	32.5667	50.5672
hsa-miR-493-5p	hsa-miR-493-5p_TTGTACATGGTAGGCTTTCAT_+_21	TTGTACAT		62.3188	92.915	29.8564
hsa-miR-454-3p	hsa-miR-454-3p_TAGTGCAATATTGCTTATAGGGTT_+_24	TAGTGCAA		61.7048	30.6696	26.9898
hsa-miR-142-3p	hsa-miR-142-3p_AGTGTTTCCTACTTTATGGATG_+_22	AGTGTTTC		61.575	22.9997	50.9445
hsa-miR-450b-5p	hsa-miR-450b-5p_TTTTGCAATATGTTCCTGAAT_+_21	TTTTGCAA		61.2916	2.44132	9.07188
hsa-miR-3613-5p	hsa-miR-3613-5p_TGTTGTACTTTTTTTTTTGTT_+_21	TGTTGTAC		61.1615	4.84715	10.805
hsa-miR-127-3p	hsa-miR-127-3p_TCGGATCCGTCTGAGCTTGGC_+_21	TCGGATCC		60.9538	22.1119	12.7641
hsa-miR-574-5p	hsa-miR-574-5p_TGAGTGTGTGTGTGTGAGTGTGT_+_23	TGAGTGTG	reference form of hsa-miR-574-5p	60.6811	487.504	212.178
hsa-miR-374a-3p	hsa-miR-374a-3p_CTTATCAGATTGTATTGTAATT_+_22	CTTATCAG	reference form of hsa-miR-374a-3p	60.6565	21.2308	41.2168
hsa-miR-183-5p	hsa-miR-183-5p_ATGGCACTGGTAGAATTCACT_+_21	ATGGCACT		60.2049	31.7296	67.9417
hsa-miR-193b-3p	hsa-miR-193b-3p_AACTGGCCCTCAAAGTCCCGC_+_21	AACTGGCC		60.1823	50.7165	44.2826
hsa-miR-671-3p	hsa-miR-671-3p_TCCGGTTCTCAGGGCTCCACCT_+_22	TCCGGTTC		59.4356	44.1341	26.1333
hsa-miR-377-5p	hsa-miR-377-5p_AGAGGTTGCCCTTGGTGAATT_+_21	AGAGGTTG		59.4335	63.2606	20.7481
hsa-miR-218-5p	hsa-miR-218-5p_TTGTGCTTGATCTAACCATGTG_+_22	TTGTGCTT		59.3583	18.2477	9.28836
hsa-miR-29a-3p	hsa-miR-29a-3p_TAGCACCATCTGAAATCGG_+_19	TAGCACCA		59.1246	23.2963	13.3725
hsa-miR-574-3p	hsa-miR-574-3p_CACGCTCATGCACACACCCAC_+_21	CACGCTCA		58.7744	172.526	130.79
hsa-miR-140-3p	hsa-miR-140-3p_TACCACAGGGTAGAACCACGGACA_+_24	TACCACAG		58.6263	44.5571	18.1179
hsa-miR-193b-3p	hsa-miR-193b-3p_ACTGGCCCTCAAAGTCCCGCTTT_+_23	ACTGGCCC		58.5697	32.372	18.3741
hsa-miR-23b-3p	hsa-miR-23b-3p_ATCACATTGCCAGGGATTACCAC_+_23	ATCACATT		58.2118	149.952	43.3731
hsa-miR-758-3p	hsa-miR-758-3p_TTTGTGACCTGGTCCACTAACC_+_22	TTTGTGAC	reference form of hsa-miR-758-3p	58.1856	36.5808	31.8408
hsa-miR-218-5p	hsa-miR-218-5p_TTGTGCTTGATCTAACCATGT_+_21	TTGTGCTT	reference form of hsa-miR-218-5p	58.034	17.2254	8.73173
hsa-miR-424-3p	hsa-miR-424-3p_CAAAACGTGAGGCGCTGCT_+_19	CAAAACGT		57.9732	21.1462	38.7209
hsa-miR-421	hsa-miR-421_ATCAACAGACATTAATTGGGCGC_+_23	ATCAACAG	reference form of hsa-miR-421	57.9492	23.2936	24.3436
hsa-miR-7-5p	hsa-miR-7-5p_TGGAAGACTAGTGATTTTGTTGTT_+_24	TGGAAGAC		57.8871	3.30256	48.9768
hsa-let-7d-3p	hsa-let-7d-3p_CTATACGACCTGCTGCCTTTC_+_21	CTATACGA		57.4213	58.4186	48.8202
hsa-miR-423-3p	hsa-miR-423-3p_AGCTCGGTCTGAGGCCCCT_+_19	AGCTCGGT		57.25	22.9663	34.4166
hsa-miR-101-3p	hsa-miR-101-3p_TACAGTACTGTGATAACTGA_+_20	TACAGTAC		57.225	43.4601	80.8262
hsa-miR-513b	hsa-miR-513b_TTCACAAGGAGGTGTCATTTAT_+_22	TTCACAAG	reference form of hsa-miR-513b	57.2237	1.06257	0
hsa-miR-30b-5p	hsa-miR-30b-5p_TGTAAACATCCTACACTCAGC_+_21	TGTAAACA		56.9825	16.5799	25.8165
hsa-miR-1247-5p	hsa-miR-1247-5p_ACCCGTCCCGTTCGTCCCCGGA_+_22	ACCCGTCC	reference form of hsa-miR-1247-5p	56.9137	61.3411	13.4834
hsa-miR-532-5p	hsa-miR-532-5p_CATGCCTTGAGTGTAGGACCGTT_+_23	CATGCCTT		56.8525	63.8198	16.0415
hsa-miR-508-5p	hsa-miR-508-5p_TACTCCAGAGGGCGTCACT_+_19	TACTCCAG		56.6205	4.47536	0.728573
hsa-miR-331-3p	hsa-miR-331-3p_GCCCCTGGGCCTATCCTAGAA_+_21	GCCCCTGG	reference form of hsa-miR-331-3p	56.3992	134.307	32.4724
hsa-miR-182-5p	hsa-miR-182-5p_TTTGGCAATGGTAGAACTCA_+_20	TTTGGCAA		56.2071	58.2884	200.309
hsa-miR-98-5p	hsa-miR-98-5p_TGAGGTAGTAAGTTGTATTG_+_20	TGAGGTAG		56.0779	18.4455	40.4864
hsa-miR-23a-3p	hsa-miR-23a-3p_ATCACATTGCCAGGGATTT_+_19	ATCACATT		56.0694	20.0161	14.2945
hsa-miR-542-5p	hsa-miR-542-5p_TCGGGGATCATCATGTCACGAGA_+_23	TCGGGGAT	reference form of hsa-miR-542-5p	55.9298	4.28468	2.2105
hsa-miR-210	hsa-miR-210_CTGTGCGTGTGACAGCGGCTGAT_+_23	CTGTGCGT		55.81	3.3337	1.85773
hsa-miR-16-2-3p	hsa-miR-16-2-3p_ACCAATATTACTGTGCTGCTT_+_21	ACCAATAT		54.4543	64.0599	148.916
hsa-miR-26b-5p	hsa-miR-26b-5p_TTCAAGTAATTCAGGATAGGTTG_+_23	TTCAAGTA		54.2373	89.8679	29.0319
hsa-miR-107	hsa-miR-107_AGCAGCATTGTACAGGGCTATC_+_22	AGCAGCAT		54.1491	29.0655	13.6277
hsa-miR-345-5p	hsa-miR-345-5p_GCTGACTCCTAGTCCAGGGCTC_+_22	GCTGACTC	reference form of hsa-miR-345-5p	53.9832	142.28	77.8383
hsa-miR-513c-5p	hsa-miR-513c-5p_TTCTCAAGGAGGTGTCGTTTATG_+_23	TTCTCAAG		53.0994	4.39656	0.9032
hsa-miR-181c-5p	hsa-miR-181c-5p_AACATTCAACCTGTCGGTGAG_+_21	AACATTCA		52.8529	43.3649	84.5808
hsa-miR-497-5p	hsa-miR-497-5p_CAGCAGCACACTGTGGTTTGTA_+_22	CAGCAGCA		52.7053	246.625	135.486
hsa-miR-28-3p	hsa-miR-28-3p_ACTAGATTGTGAGCTCCTGGAG_+_22	ACTAGATT		52.4466	65.8976	51.3406
hsa-miR-378a-5p	hsa-miR-378a-5p_CTCCTGACTCCAGGTCCTGTGT_+_22	CTCCTGAC	reference form of hsa-miR-378a-5p	52.2842	21.2241	9.37571
hsa-miR-29b-3p	hsa-miR-29b-3p_TAGCACCATTTGAAATCAGTG_+_21	TAGCACCA		52.1248	8.61482	8.95243
hsa-miR-374a-5p	hsa-miR-374a-5p_TTATAATACAACCTGATAAGT_+_21	TTATAATA		52.1237	27.1186	54.4937
hsa-miR-769-5p	hsa-miR-769-5p_TGAGACCTCTGGGTTCTGAGC_+_21	TGAGACCT		51.6322	21.3797	25.9116
hsa-miR-3615	hsa-miR-3615_TCTCTCGGCTCCTCGCGGCTCGC_+_23	TCTCTCGG		51.535	9.39999	41.2047
hsa-miR-370	hsa-miR-370_GCCTGCTGGGGTGGAACCTGGT_+_22	GCCTGCTG	reference form of hsa-miR-370	51.5277	130.334	143.575
hsa-miR-127-3p	hsa-miR-127-3p_CATCGGATCCGTCTGAGCTTGG_+_22	CATCGGAT		51.2666	5.26799	6.66674
hsa-miR-1224-5p	hsa-miR-1224-5p_GTGAGGACTCGGGAGGTGGAGG_+_22	GTGAGGAC		51.2002	14.6046	102.888
hsa-miR-381-3p	hsa-miR-381-3p_TATACAAGGGCAAGCTCTCT_+_20	TATACAAG		50.8793	29.8767	12.1664
hsa-miR-152	hsa-miR-152_TCAGTGCATGACAGAACTTGGG_+_22	TCAGTGCA		50.577	27.3927	9.26601
hsa-miR-487b	hsa-miR-487b_AATCGTACAGGGTCATCCACTTT_+_23	AATCGTAC		50.5605	25.1706	10.4185
hsa-miR-16-2-3p	hsa-miR-16-2-3p_ACCAATATTACTGTGCTGCT_+_20	ACCAATAT		50.1874	75.8782	211.59
hsa-miR-151a-3p	hsa-miR-151a-3p_TACTAGACTGAAGCTCCTTGAGGA_+_24	TACTAGAC		49.9606	19.5721	20.6437
hsa-miR-151a-5p	hsa-miR-151a-5p_TCGAGGAGCTCACAGTCTAGTAT_+_23	TCGAGGAG		49.8396	33.7696	11.644
hsa-miR-132-3p	hsa-miR-132-3p_TAACAGTCTACAGCCATGGTCG_+_22	TAACAGTC	reference form of hsa-miR-132-3p	49.5924	103.939	28.1502
hsa-miR-17-5p	hsa-miR-17-5p_CAAAGTGCTTACAGTGCAGGTA_+_22	CAAAGTGC		49.4781	18.6609	38.406
hsa-miR-223-3p	hsa-miR-223-3p_TGTCAGTTTGTCAAATACCCCA_+_22	TGTCAGTT	reference form of hsa-miR-223-3p	49.4504	29.3283	49.1047
hsa-miR-200c-3p	hsa-miR-200c-3p_TAATACTGCCGGGTAATGATGG_+_22	TAATACTG		49.448	45.2342	38.1702
hsa-miR-887	hsa-miR-887_GTGAACGGGCGCCATCCCGAGG_+_22	GTGAACGG	reference form of hsa-miR-887	49.3403	22.324	36.0617
hsa-miR-654-3p	hsa-miR-654-3p_CATATGTCTGCTGACCATCACC_+_22	CATATGTC		49.0922	18.1087	13.452
hsa-miR-151b	hsa-miR-151b_TCGAGGAGCTCACAGTCTAGA_+_21	TCGAGGAG		48.9464	25.0111	23.772
hsa-miR-126-3p	hsa-miR-126-3p_CTCGTACCGTGAGTAATAATGCG_+_23	CTCGTACC		48.784	13.69	14.9013
hsa-miR-514b-5p	hsa-miR-514b-5p_TTCTCAAGAGGGAGGCAATCAT_+_22	TTCTCAAG	reference form of hsa-miR-514b-5p	48.748	3.06732	0.603515
hsa-miR-20a-5p	hsa-miR-20a-5p_TAAAGTGCTTATAGTGCAGGTA_+_22	TAAAGTGC		48.6963	12.8586	40.627
hsa-miR-423-3p	hsa-miR-423-3p_AGCTCGGTCTGAGGCCCCTCAG_+_22	AGCTCGGT		48.3821	84.659	48.8209
hsa-miR-514a-3p	hsa-miR-514a-3p_TGATTGACACTTCTGTGAGT_+_20	TGATTGAC		48.2858	0	0.201172
hsa-miR-539-5p	hsa-miR-539-5p_GGAGAAATTATCCTTGGTGTGTT_+_23	GGAGAAAT		48.2029	28.7488	11.6778
hsa-miR-106b-5p	hsa-miR-106b-5p_TAAAGTGCTGACAGTGCAGA_+_20	TAAAGTGC		47.9725	83.8707	130.437
hsa-miR-28-3p	hsa-miR-28-3p_CACTAGATTGTGAGCTCCTGGAG_+_23	CACTAGAT		47.9491	84.6931	27.6076
hsa-miR-543	hsa-miR-543_AAACATTCGCGGTGCACTTCTT_+_22	AAACATTC	reference form of hsa-miR-543	47.4718	51.5561	39.6596
hsa-miR-125b-1-3p	hsa-miR-125b-1-3p_ACGGGTTAGGCTCTTGGGAGCT_+_22	ACGGGTTA	reference form of hsa-miR-125b-1-3p	47.4468	58.5464	61.9859
hsa-miR-411-5p	hsa-miR-411-5p_TAGTAGACCGTATAGCGTAC_+_20	TAGTAGAC		47.1284	12.4515	3.76462
hsa-miR-128	hsa-miR-128_TCACAGTGAACCGGTCTCTTTT_+_22	TCACAGTG		46.7383	28.505	16.9622
hsa-miR-223-3p	hsa-miR-223-3p_TGTCAGTTTGTCAAATACC_+_19	TGTCAGTT		46.6974	9.76369	32.9755
hsa-miR-28-5p	hsa-miR-28-5p_AAGGAGCTCACAGTCTATTG_+_20	AAGGAGCT		46.6706	47.3977	38.1766
hsa-miR-342-3p	hsa-miR-342-3p_TCTCACACAGAAATCGCACCCG_+_22	TCTCACAC		46.6449	47.0562	24.6691
hsa-miR-374b-5p	hsa-miR-374b-5p_ATATAATACAACCTGCTAAGTGT_+_23	ATATAATA		46.5351	19.043	2.54234
hsa-miR-142-3p	hsa-miR-142-3p_TGTAGTGTTTCCTACTTTATGGA_+_23	TGTAGTGT	reference form of hsa-miR-142-3p	46.5217	17.124	38.7164
hsa-miR-339-5p	hsa-miR-339-5p_TCCCTGTCCTCCAGGAGCTCA_+_21	TCCCTGTC		46.3987	10.5169	14.6686
hsa-miR-654-3p	hsa-miR-654-3p_TATGTCTGCTGACCATCACCTT_+_22	TATGTCTG	reference form of hsa-miR-654-3p	46.342	28.0328	19.7754
hsa-miR-1307-3p	hsa-miR-1307-3p_ACTCGGCGTGGCGTCGGTCGTG_+_22	ACTCGGCG	reference form of hsa-miR-1307-3p	45.2861	26.1633	30.8489
hsa-miR-130b-5p	hsa-miR-130b-5p_ACTCTTTCCCTGTTGCACTACT_+_22	ACTCTTTC		45.1037	15.0422	26.8345
hsa-miR-128	hsa-miR-128_TCACAGTGAACCGGTCTCTT_+_20	TCACAGTG		45.0943	27.5122	32.0857
hsa-miR-125b-5p	hsa-miR-125b-5p_TCCCTGAGACCCTAACTTG_+_19	TCCCTGAG		45.0046	18.0967	16.7496
hsa-miR-598	hsa-miR-598_TACGTCATCGTTGTCATCGTCA_+_22	TACGTCAT	reference form of hsa-miR-598	44.94	13.6769	12.6349
hsa-miR-377-5p	hsa-miR-377-5p_AGAGGTTGCCCTTGGTGAAT_+_20	AGAGGTTG		44.9319	39.3814	8.0324
hsa-miR-17-5p	hsa-miR-17-5p_CAAAGTGCTTACAGTGCAGGTAGT_+_24	CAAAGTGC		44.87	19.491	16.7554
hsa-let-7e-5p	hsa-let-7e-5p_TGAGGTAGGAGGTTGTAT_+_18	TGAGGTAG		44.3954	57.214	19.7125
hsa-miR-299-3p	hsa-miR-299-3p_TATGTGGGATGGTAAACCGCT_+_21	TATGTGGG		44.1633	13.6765	8.18532
hsa-miR-136-3p	hsa-miR-136-3p_ATCATCGTCTCAAATGAGTCT_+_21	ATCATCGT		43.4137	14.3105	17.7382
hsa-miR-1307-5p	hsa-miR-1307-5p_TCGACCGGACCTCGACCGGCTCG_+_23	TCGACCGG		43.34	14.5699	23.8421
hsa-miR-101-3p	hsa-miR-101-3p_TACAGTACTGTGATAACTGAAGA_+_23	TACAGTAC		42.9826	23.1175	68.9234
hsa-miR-431-5p	hsa-miR-431-5p_TGTCTTGCAGGCCGTCATGCA_+_21	TGTCTTGC	reference form of hsa-miR-431-5p	42.9702	6.42644	3.57421
hsa-miR-299-3p	hsa-miR-299-3p_TATGTGGGATGGTAAACCGCTT_+_22	TATGTGGG	reference form of hsa-miR-299-3p	42.8745	16.1119	11.1962
hsa-miR-361-5p	hsa-miR-361-5p_TTATCAGAATCTCCAGGGGT_+_20	TTATCAGA		42.7181	24.7254	11.0404
hsa-miR-766-3p	hsa-miR-766-3p_ACTCCAGCCCCACAGCCTCAGC_+_22	ACTCCAGC	reference form of hsa-miR-766-3p	42.6323	30.8445	18.4649
hsa-miR-193b-3p	hsa-miR-193b-3p_AACTGGCCCTCAAAGTCCCGCTTTT_+_25	AACTGGCC		42.5178	21.7455	18.8727
hsa-miR-136-5p	hsa-miR-136-5p_ACTCCATTTGTTTTGATGATGG_+_22	ACTCCATT		42.4374	6.48507	10.3785
hsa-miR-320a	hsa-miR-320a_AAAGCTGGGTTGAGAGGGCGAA_+_22	AAAGCTGG		42.3974	31.723	47.818
hsa-miR-508-5p	hsa-miR-508-5p_TACTCCAGAGGGCGTCACTC_+_20	TACTCCAG		42.3547	3.53898	0.970309
hsa-miR-146b-3p	hsa-miR-146b-3p_GCCCTGTGGACTCAGTTCTGGT_+_22	GCCCTGTG		41.7126	71.7021	33.5888
hsa-miR-181b-5p	hsa-miR-181b-5p_AACATTCATTGCTGTCGGTGG_+_21	AACATTCA		41.6937	24.6622	18.6711
hsa-miR-193a-5p	hsa-miR-193a-5p_TGGGTCTTTGCGGGCGAGATGA_+_22	TGGGTCTT	reference form of hsa-miR-193a-5p	40.7185	46.1465	33.2795
hsa-miR-149-5p	hsa-miR-149-5p_TCTGGCTCCGTGTCTTCACT_+_20	TCTGGCTC		40.6089	4.62353	18.7829
hsa-miR-29b-3p	hsa-miR-29b-3p_CTAGCACCATTTGAAATCAGTGT_+_23	CTAGCACC		40.3669	4.64291	4.98743
hsa-miR-32-5p	hsa-miR-32-5p_TATTGCACATTACTAAGTTG_+_20	TATTGCAC		40.333	36.8136	65.2501
hsa-miR-485-5p	hsa-miR-485-5p_AGAGGCTGGCCGTGATGAATTCG_+_23	AGAGGCTG		39.5945	85.9617	179.505
hsa-miR-106b-5p	hsa-miR-106b-5p_TAAAGTGCTGACAGTGCAGATA_+_22	TAAAGTGC		39.3874	17.043	11.3662
hsa-miR-887	hsa-miR-887_GTGAACGGGCGCCATCCCGAGGCTT_+_25	GTGAACGG		39.2775	58.9956	65.5283
hsa-miR-376a-5p	hsa-miR-376a-5p_GTAGATTCTCCTTCTATGAGT_+_21	GTAGATTC		39.1867	18.9651	29.1035
hsa-miR-193b-3p	hsa-miR-193b-3p_ACTGGCCCTCAAAGTCCCGCT_+_21	ACTGGCCC		39.186	21.9103	6.92141
hsa-miR-200b-3p	hsa-miR-200b-3p_TAATACTGCCTGGTAATGATGAC_+_23	TAATACTG		39.1782	41.4466	29.4867
hsa-miR-133a	hsa-miR-133a_TTTGGTCCCCTTCAACCAGCTGT_+_23	TTTGGTCC		39.094	39.5789	102.556
hsa-miR-324-5p	hsa-miR-324-5p_CGCATCCCCTAGGGCATTGGTG_+_22	CGCATCCC		38.6416	49.542	27.5971
hsa-miR-30c-5p	hsa-miR-30c-5p_TGTAAACATCCTACACTCTCAG_+_22	TGTAAACA		38.524	29.6392	32.0648
hsa-miR-338-3p	hsa-miR-338-3p_TCCAGCATCAGTGATTTTGTTG_+_22	TCCAGCAT	reference form of hsa-miR-338-3p	38.4534	6.32601	10.5017
hsa-miR-92b-3p	hsa-miR-92b-3p_TATTGCACTCGTCCCGGCC_+_19	TATTGCAC		38.3753	38.5643	60.1982
hsa-miR-378c	hsa-miR-378c_ACTGGACTTGGAGTCAGA_+_18	ACTGGACT		38.3177	1.96355	4.14396
hsa-miR-378d	hsa-miR-378d_ACTGGACTTGGAGTCAGA_+_18	ACTGGACT		38.3177	1.96355	4.14396
hsa-miR-320a	hsa-miR-320a_AAAGCTGGGTTGAGAGGGCGAAA_+_23	AAAGCTGG		38.0887	24.5616	30.5645
hsa-miR-151a-3p	hsa-miR-151a-3p_CTAGACTGAAGCTCCTTGAG_+_20	CTAGACTG		37.9504	25.1982	32.3289
hsa-miR-1468	hsa-miR-1468_CTCCGTTTGCCTGTTTCGCTG_+_21	CTCCGTTT	reference form of hsa-miR-1468	37.8894	5.33533	35.071
hsa-miR-197-3p	hsa-miR-197-3p_TTCACCACCTTCTCCACCCAG_+_21	TTCACCAC		37.7312	38.9104	28.4691
hsa-miR-130b-3p	hsa-miR-130b-3p_CAGTGCAATGATGAAAGGGCAT_+_22	CAGTGCAA	reference form of hsa-miR-130b-3p	37.7274	7.5969	9.968
hsa-miR-1307-5p	hsa-miR-1307-5p_TCGACCGGACCTCGACCGGCTC_+_22	TCGACCGG		37.4032	7.74048	37.3957
hsa-miR-454-3p	hsa-miR-454-3p_TAGTGCAATATTGCTTATAGGGTTT_+_25	TAGTGCAA		37.2512	7.90667	4.65198
hsa-miR-339-5p	hsa-miR-339-5p_TCCCTGTCCTCCAGGAGCTCACG_+_23	TCCCTGTC	reference form of hsa-miR-339-5p	36.8455	17.8144	13.1729
hsa-miR-22-5p	hsa-miR-22-5p_AGTTCTTCAGTGGCAAGCTTTA_+_22	AGTTCTTC	reference form of hsa-miR-22-5p	36.7611	21.9191	5.81003
hsa-miR-199a-5p	hsa-miR-199a-5p_CCCAGTGTTCAGACTACCTGTTC_+_23	CCCAGTGT	reference form of hsa-miR-199a-5p	36.6865	103.223	83.5239
hsa-miR-432-5p	hsa-miR-432-5p_TCTTGGAGTAGGTCATTGGGTGGA_+_24	TCTTGGAG		36.5804	20.0849	8.11708
hsa-miR-29b-3p	hsa-miR-29b-3p_CTAGCACCATTTGAAATCAGTG_+_22	CTAGCACC		36.5766	22.1187	9.79079
hsa-miR-1247-5p	hsa-miR-1247-5p_ACCCGTCCCGTTCGTCCCCG_+_20	ACCCGTCC		36.3108	14.9371	7.7678
hsa-miR-335-5p	hsa-miR-335-5p_TCAAGAGCAATAACGAAAAATG_+_22	TCAAGAGC		36.2231	42.8936	42.6198
hsa-miR-30d-3p	hsa-miR-30d-3p_CTTTCAGTCAGATGTTTGCTGC_+_22	CTTTCAGT	reference form of hsa-miR-30d-3p	36.144	8.6875	7.69618
hsa-miR-146a-5p	hsa-miR-146a-5p_TGAGAACTGAATTCCATGGGT_+_21	TGAGAACT		36.1212	36.0814	20.0044
hsa-miR-196b-5p	hsa-miR-196b-5p_TAGGTAGTTTCCTGTTGTTGGGA_+_23	TAGGTAGT		36.0315	23.636	23.528
hsa-miR-126-5p	hsa-miR-126-5p_CATTATTACTTTTGGTACG_+_19	CATTATTA		35.9049	20.1561	47.7907
hsa-miR-31-5p	hsa-miR-31-5p_AGGCAAGATGCTGGCATAGCT_+_21	AGGCAAGA	reference form of hsa-miR-31-5p	35.883	6.70606	5.63224
hsa-miR-487a	hsa-miR-487a_AATCATACAGGGACATCCAGT_+_21	AATCATAC		35.8759	2.55025	1.00586
hsa-miR-127-3p	hsa-miR-127-3p_TCGGATCCGTCTGAGCTTGG_+_20	TCGGATCC		35.7648	12.9182	15.0905
hsa-miR-362-5p	hsa-miR-362-5p_AATCCTTGGAACCTAGGTGTGAGTGC_+_26	AATCCTTG		35.7437	21.6723	8.99639
hsa-miR-125b-2-3p	hsa-miR-125b-2-3p_ACAAGTCAGGCTCTTGGGAC_+_20	ACAAGTCA		35.6619	44.1128	16.2353
hsa-miR-22-5p	hsa-miR-22-5p_AGTTCTTCAGTGGCAAGCTTT_+_21	AGTTCTTC		35.4747	17.3146	11.0239
hsa-miR-151a-3p	hsa-miR-151a-3p_ACTAGACTGAAGCTCCTTGAGG_+_22	ACTAGACT		35.4494	13.984	14.6285
hsa-miR-376a-3p	hsa-miR-376a-3p_ATCATAGAGGAAAATCCACGT_+_21	ATCATAGA	reference form of hsa-miR-376a-3p	35.1722	3.96209	0.201172
hsa-miR-409-5p	hsa-miR-409-5p_AGGTTACCCGAGCAACTTTGCAT_+_23	AGGTTACC	reference form of hsa-miR-409-5p	35.0909	6.74341	3.64783
hsa-miR-532-3p	hsa-miR-532-3p_CCTCCCACACCCAAGGCTTGCA_+_22	CCTCCCAC	reference form of hsa-miR-532-3p	35.0837	48.4395	28.8525
hsa-miR-107	hsa-miR-107_AGCAGCATTGTACAGGGCTATCA_+_23	AGCAGCAT	reference form of hsa-miR-107	35.0505	14.6022	5.34122
hsa-miR-382-5p	hsa-miR-382-5p_GAAGTTGTTCGTGGTGGAT_+_19	GAAGTTGT		35.0051	7.12974	6.29948
hsa-miR-1296	hsa-miR-1296_TTAGGGCCCTGGCTCCATCTCC_+_22	TTAGGGCC	reference form of hsa-miR-1296	34.5403	20.9359	24.9198
hsa-miR-433	hsa-miR-433_ATCATGATGGGCTCCTCGGTG_+_21	ATCATGAT		34.5113	12.014	20.072
hsa-miR-30b-5p	hsa-miR-30b-5p_TGTAAACATCCTACACTCAGCTG_+_23	TGTAAACA		34.488	6.83887	5.85709
hsa-miR-221-3p	hsa-miR-221-3p_AGCTACATTGTCTGCTGGGTTTCA_+_24	AGCTACAT		34.3537	6.81915	3.89044
hsa-miR-128	hsa-miR-128_TCACAGTGAACCGGTCTCT_+_19	TCACAGTG		34.3392	24.8889	48.1838
hsa-miR-106b-3p	hsa-miR-106b-3p_CCGCACTGTGGGTACTTGCTG_+_21	CCGCACTG		34.0536	45.9475	27.3064
hsa-miR-542-3p	hsa-miR-542-3p_TGTGACAGATTGATAACTGA_+_20	TGTGACAG		33.8466	0.838671	0.456248
hsa-miR-223-3p	hsa-miR-223-3p_TGTCAGTTTGTCAAATACCCCAA_+_23	TGTCAGTT		33.7312	17.2382	21.8675
hsa-miR-331-3p	hsa-miR-331-3p_GCCCCTGGGCCTATCCTAGA_+_20	GCCCCTGG		33.6578	91.8286	25.9932
hsa-miR-130b-3p	hsa-miR-130b-3p_CAGTGCAATGATGAAAGGGC_+_20	CAGTGCAA		33.6479	3.12579	7.55476
hsa-miR-101-3p	hsa-miR-101-3p_GTACAGTACTGTGATAACTG_+_20	GTACAGTA		33.6416	41.0787	74.7569
hsa-let-7g-5p	hsa-let-7g-5p_TGAGGTAGTAGTTTGTACA_+_19	TGAGGTAG		33.2612	62.3025	83.5326
hsa-miR-485-3p	hsa-miR-485-3p_AGTCATACACGGCTCTCCTCTCT_+_23	AGTCATAC		32.9317	23.1595	21.8609
hsa-miR-202-5p	hsa-miR-202-5p_TTCCTATGCATATACTTCTT_+_20	TTCCTATG		32.7446	6.33063	6.88114
hsa-miR-486-3p	hsa-miR-486-3p_CGGGGCAGCTCAGTACAGGAT_+_21	CGGGGCAG	reference form of hsa-miR-486-3p	32.6097	57.1684	71.1705
hsa-miR-155-5p	hsa-miR-155-5p_TTAATGCTAATCGTGATAGGGGTTT_+_25	TTAATGCT		32.5795	38.0519	10.8482
hsa-miR-374a-5p	hsa-miR-374a-5p_TTATAATACAACCTGATAAGTG_+_22	TTATAATA	reference form of hsa-miR-374a-5p	32.471	24.5423	30.902
hsa-miR-142-5p	hsa-miR-142-5p_CATAAAGTAGAAAGCACT_+_18	CATAAAGT		32.3928	66.4477	135.56
hsa-miR-335-3p	hsa-miR-335-3p_TTTTTCATTATTGCTCCTGACC_+_22	TTTTTCAT	reference form of hsa-miR-335-3p	32.2524	37.2741	25.9953
hsa-miR-514a-5p	hsa-miR-514a-5p_TACTCTGGAGAGTGACAATCA_+_21	TACTCTGG		32.0191	0.706227	1.38664
hsa-miR-185-5p	hsa-miR-185-5p_TGGAGAGAAAGGCAGTTCCTGA_+_22	TGGAGAGA	reference form of hsa-miR-185-5p	31.639	33.8613	37.1477
hsa-miR-127-3p	hsa-miR-127-3p_CGGATCCGTCTGAGCTTGGC_+_20	CGGATCCG		31.6243	13.0893	22.8161
hsa-miR-532-5p	hsa-miR-532-5p_CATGCCTTGAGTGTAGGACCG_+_21	CATGCCTT		31.6062	43.3642	45.7907
hsa-miR-501-3p	hsa-miR-501-3p_AATGCACCCGGGCAAGGATTCT_+_22	AATGCACC	reference form of hsa-miR-501-3p	31.5486	12.4913	6.92674
hsa-miR-203a	hsa-miR-203a_GTGAAATGTTTAGGACCACTAG_+_22	GTGAAATG	reference form of hsa-miR-203a	31.4497	2.7356	4.37176
hsa-miR-1296	hsa-miR-1296_TTAGGGCCCTGGCTCCATCTCCT_+_23	TTAGGGCC		31.3085	13.8022	18.6151
hsa-miR-493-5p	hsa-miR-493-5p_TTGTACATGGTAGGCTTTCA_+_20	TTGTACAT		31.2589	39.3303	12.3801
hsa-miR-29b-2-5p	hsa-miR-29b-2-5p_CTGGTTTCACATGGTGGCTTAGA_+_23	CTGGTTTC		30.8743	27.6884	9.66334
hsa-miR-30e-3p	hsa-miR-30e-3p_CTTTCAGTCGGATGTTTACA_+_20	CTTTCAGT		30.8375	12.2378	18.613
hsa-miR-425-3p	hsa-miR-425-3p_CATCGGGAATGTCGTGTCCGCC_+_22	CATCGGGA		30.8021	54.2591	31.5899
hsa-miR-507	hsa-miR-507_TTTTGCACCTTTTGGAGTGA_+_20	TTTTGCAC		30.6304	0.192617	0
hsa-miR-382-5p	hsa-miR-382-5p_GAAGTTGTTCGTGGTGGATT_+_20	GAAGTTGT		30.63	13.9561	7.16995
hsa-miR-342-3p	hsa-miR-342-3p_TCACACAGAAATCGCACCCGTCA_+_23	TCACACAG		30.5627	25.7901	14.8494
hsa-miR-507	hsa-miR-507_TTTTGCACCTTTTGGAGTG_+_19	TTTTGCAC		30.3239	0.192617	0.402343
hsa-miR-889	hsa-miR-889_TTAATATCGGACAACCATTGTT_+_22	TTAATATC		30.2358	2.59571	0.527402
hsa-miR-99b-3p	hsa-miR-99b-3p_CAAGCTCGTGTCTGTGGGTCCG_+_22	CAAGCTCG	reference form of hsa-miR-99b-3p	30.1015	30.065	21.7441
hsa-miR-487b	hsa-miR-487b_TCGTACAGGGTCATCCACTTT_+_21	TCGTACAG		30.0655	19.0268	10.8405
hsa-miR-514a-3p	hsa-miR-514a-3p_TTGATTGACACTTCTGTGAGTAG_+_23	TTGATTGA		30.0119	0	0
hsa-miR-30a-3p	hsa-miR-30a-3p_TTTCAGTCGGATGTTTGCAGC_+_21	TTTCAGTC		29.875	17.966	15.305
hsa-miR-144-3p	hsa-miR-144-3p_CTACAGTATAGATGATGTACT_+_21	CTACAGTA		29.7837	91.2522	173.953
hsa-miR-107	hsa-miR-107_AGCAGCATTGTACAGGGCTA_+_20	AGCAGCAT		29.7776	37.9022	55.8526
hsa-miR-103a-3p	hsa-miR-103a-3p_AGCAGCATTGTACAGGGCTA_+_20	AGCAGCAT		29.7776	37.9022	55.8526
hsa-miR-505-3p	hsa-miR-505-3p_CGTCAACACTTGCTGGTTTCCT_+_22	CGTCAACA	reference form of hsa-miR-505-3p	29.6894	35.0028	36.0393
hsa-miR-542-3p	hsa-miR-542-3p_TGTGACAGATTGATAACTGAA_+_21	TGTGACAG		29.4466	0.164906	0
hsa-miR-652-3p	hsa-miR-652-3p_AATGGCGCCACTAGGGTTG_+_19	AATGGCGC		29.3015	36.9457	92.7572
hsa-miR-27a-3p	hsa-miR-27a-3p_TTCACAGTGGCTAAGTTC_+_18	TTCACAGT		29.2991	12.3922	7.15077
hsa-miR-133a	hsa-miR-133a_TTGGTCCCCTTCAACCAGCTGT_+_22	TTGGTCCC		29.1529	29.0585	54.4053
hsa-miR-514a-3p	hsa-miR-514a-3p_TTGATTGACACTTCTGTGAGT_+_21	TTGATTGA		29.1479	0.362142	0
hsa-miR-26b-5p	hsa-miR-26b-5p_TTCAAGTAATTCAGGATAGG_+_20	TTCAAGTA		29.0092	31.5119	59.8501
hsa-miR-193b-5p	hsa-miR-193b-5p_CGGGGTTTTGAGGGCGAGATGA_+_22	CGGGGTTT	reference form of hsa-miR-193b-5p	28.9456	58.5163	78.6251
hsa-miR-29c-5p	hsa-miR-29c-5p_ACCGATTTCTCCTGGTGTTCAGA_+_23	ACCGATTT		28.9111	34.5147	15.039
hsa-miR-127-3p	hsa-miR-127-3p_ATCGGATCCGTCTGAGCTTGGC_+_22	ATCGGATC		28.8328	16.1321	12.7758
hsa-miR-574-3p	hsa-miR-574-3p_CACGCTCATGCACACACCCA_+_20	CACGCTCA		28.7856	63.1724	51.9462
hsa-miR-183-5p	hsa-miR-183-5p_ATGGCACTGGTAGAATTCACTGT_+_23	ATGGCACT		28.7421	9.33808	14.2835
hsa-miR-502-3p	hsa-miR-502-3p_AATGCACCTGGGCAAGGATTC_+_21	AATGCACC		28.6238	41.0912	26.7799
hsa-miR-500a-3p	hsa-miR-500a-3p_AATGCACCTGGGCAAGGATTC_+_21	AATGCACC		28.6238	41.0912	26.7799
hsa-miR-144-3p	hsa-miR-144-3p_TACAGTATAGATGATGTAC_+_19	TACAGTAT		28.2432	73.1533	152.968
hsa-miR-127-5p	hsa-miR-127-5p_GAAGCTCAGAGGGCTCTGATT_+_21	GAAGCTCA		28.2098	7.87242	4.20998
hsa-miR-342-3p	hsa-miR-342-3p_TCTCACACAGAAATCGCACCCGTCA_+_25	TCTCACAC		28.1731	33.9604	13.7991
hsa-miR-941	hsa-miR-941_CACCCGGCTGTGTGCACATGT_+_21	CACCCGGC		28.1648	27.8904	21.6319
hsa-miR-339-3p	hsa-miR-339-3p_TGAGCGCCTCGACGACAGAGC_+_21	TGAGCGCC		27.8123	18.3581	17.5877
hsa-miR-887	hsa-miR-887_GTGAACGGGCGCCATCCCGAGGC_+_23	GTGAACGG		27.7765	23.8849	41.8412
hsa-let-7e-3p	hsa-let-7e-3p_CTATACGGCCTCCTAGCTTTCC_+_22	CTATACGG	reference form of hsa-let-7e-3p	27.5189	8.75276	10.5841
hsa-miR-3607-3p	hsa-miR-3607-3p_ATGATACTGTAAACGCTTTCTGATG_+_25	ATGATACT		27.4489	22.529	5.83129
hsa-miR-146b-5p	hsa-miR-146b-5p_TGAGAACTGAATTCCATAGGC_+_21	TGAGAACT		27.4304	24.9299	28.9783
hsa-miR-3615	hsa-miR-3615_TCTCTCGGCTCCTCGCGGCT_+_20	TCTCTCGG		27.3434	13.6018	25.1274
hsa-miR-509-3-5p	hsa-miR-509-3-5p_TACTGCAGACGTGGCAATCAT_+_21	TACTGCAG		27.2328	0.770358	0
hsa-miR-548k	hsa-miR-548k_AAAAGTACTTGCGGATTTTGCT_+_22	AAAAGTAC	reference form of hsa-miR-548k	27.2248	14.7342	17.8789
hsa-miR-17-5p	hsa-miR-17-5p_CAAAGTGCTTACAGTGCAGGT_+_21	CAAAGTGC		27.1998	22.8798	44.6757
hsa-miR-668	hsa-miR-668_TGTCACTCGGCTCGGCCCACT_+_21	TGTCACTC		27.1948	16.9117	14.6252
hsa-miR-196b-5p	hsa-miR-196b-5p_TAGGTAGTTTCCTGTTGTTGGG_+_22	TAGGTAGT	reference form of hsa-miR-196b-5p	27.0188	25.4597	8.73098
hsa-miR-199a-3p	hsa-miR-199a-3p_CAGTAGTCTGCACATTGGTT_+_20	CAGTAGTC		26.8486	51.0597	33.2689
hsa-miR-199b-3p	hsa-miR-199b-3p_CAGTAGTCTGCACATTGGTT_+_20	CAGTAGTC		26.8486	51.0597	33.2689
hsa-miR-423-3p	hsa-miR-423-3p_AGCTCGGTCTGAGGCCCCTCA_+_21	AGCTCGGT		26.6949	33.2673	26.7073
hsa-miR-542-5p	hsa-miR-542-5p_TCGGGGATCATCATGTCACGA_+_21	TCGGGGAT		26.455	0.293281	0.728573
hsa-miR-127-3p	hsa-miR-127-3p_CGGATCCGTCTGAGCTTGGCT_+_21	CGGATCCG		26.4204	6.37601	15.4228
hsa-miR-382-5p	hsa-miR-382-5p_AGTTGTTCGTGGTGGATTCGCT_+_22	AGTTGTTC		26.2091	25.9572	19.9207
hsa-miR-432-5p	hsa-miR-432-5p_TCTTGGAGTAGGTCATTGGG_+_20	TCTTGGAG		25.9394	8.70143	13.7649
hsa-miR-542-3p	hsa-miR-542-3p_TTGTGACAGATTGATAACTGA_+_21	TTGTGACA		25.5997	0.0824532	0.834451
hsa-miR-652-3p	hsa-miR-652-3p_AATGGCGCCACTAGGGTTGT_+_20	AATGGCGC		25.0668	11.7158	16.8942
hsa-miR-708-5p	hsa-miR-708-5p_AAGGAGCTTACAATCTAGCTGG_+_22	AAGGAGCT		25.0147	6.51739	2.04348
hsa-miR-377-5p	hsa-miR-377-5p_AGAGGTTGCCCTTGGTGAATTCG_+_23	AGAGGTTG		24.8723	37.917	11.6479
hsa-miR-503-5p	hsa-miR-503-5p_TAGCAGCGGGAACAGTTCTG_+_20	TAGCAGCG		24.8557	0.378343	0
hsa-miR-1224-5p	hsa-miR-1224-5p_GTGAGGACTCGGGAGGTGGAG_+_21	GTGAGGAC		24.8361	8.86314	78.5828
hsa-miR-15b-5p	hsa-miR-15b-5p_TAGCAGCACATCATGGTTTAC_+_21	TAGCAGCA		24.5256	67.2727	47.4847
hsa-miR-542-3p	hsa-miR-542-3p_TTGTGACAGATTGATAACTGAAA_+_23	TTGTGACA		24.4354	0.0824532	0
hsa-miR-411-3p	hsa-miR-411-3p_TATGTAACACGGTCCACTAAC_+_21	TATGTAAC		24.4195	15.7146	3.30441
hsa-miR-483-5p	hsa-miR-483-5p_AGACGGGAGGAAAGAAGGGAGT_+_22	AGACGGGA		24.3784	0.797796	3.91944
hsa-miR-664a-5p	hsa-miR-664a-5p_ACTGGCTAGGGAAAATGATTGG_+_22	ACTGGCTA		24.2943	17.0889	0.804686
hsa-miR-203a	hsa-miR-203a_GTGAAATGTTTAGGACCACTAGA_+_23	GTGAAATG		24.1211	8.78213	12.6599
hsa-miR-574-5p	hsa-miR-574-5p_TGAGTGTGTGTGTGTGAGTGTGTGT_+_25	TGAGTGTG		24.1141	155.096	69.7461
hsa-miR-1307-3p	hsa-miR-1307-3p_ACTCGGCGTGGCGTCGGTCGTGGT_+_24	ACTCGGCG		24.0652	23.4444	19.2257
hsa-miR-144-5p	hsa-miR-144-5p_GGATATCATCATATACTGTA_+_20	GGATATCA		24.0297	47.9497	111.398
hsa-miR-192-5p	hsa-miR-192-5p_CTGACCTATGAATTGACAGCCA_+_22	CTGACCTA		24.0133	8.92463	11.0188
hsa-miR-95	hsa-miR-95_TTCAACGGGTATTTATTGAGC_+_21	TTCAACGG		24.0093	46.5594	24.0173
hsa-miR-654-5p	hsa-miR-654-5p_TGGTGGGCCGCAGAACATGTGC_+_22	TGGTGGGC	reference form of hsa-miR-654-5p	23.9799	33.2986	16.7299
hsa-miR-3200-3p	hsa-miR-3200-3p_CACCTTGCGCTACTCAGGTCTG_+_22	CACCTTGC	reference form of hsa-miR-3200-3p	23.9342	7.4172	8.93132
hsa-miR-495-3p	hsa-miR-495-3p_AAACAAACATGGTGCACTTCTT_+_22	AAACAAAC	reference form of hsa-miR-495-3p	23.9271	12.2374	8.553
hsa-miR-744-5p	hsa-miR-744-5p_TGCGGGGCTAGGGCTAACAGCA_+_22	TGCGGGGC	reference form of hsa-miR-744-5p	23.9068	96.2576	38.8155
hsa-miR-126-3p	hsa-miR-126-3p_TCGTACCGTGAGTAATAATGC_+_21	TCGTACCG		23.6673	14.0162	9.73348
hsa-miR-151b	hsa-miR-151b_TCGAGGAGCTCACAGTCT_+_18	TCGAGGAG	reference form of hsa-miR-151b	23.5812	15.5081	19.2443
hsa-miR-769-5p	hsa-miR-769-5p_CTGAGACCTCTGGGTTCTGAGCT_+_23	CTGAGACC		23.2707	4.65135	6.67469
hsa-miR-431-3p	hsa-miR-431-3p_TTGCAGGTCGTCTTGCAGGGCT_+_22	TTGCAGGT		23.1969	26.4442	12.6728
hsa-miR-146b-3p	hsa-miR-146b-3p_TGCCCTGTGGACTCAGTTCTGGT_+_23	TGCCCTGT		23.0527	47.4044	17.5704
hsa-miR-155-5p	hsa-miR-155-5p_TTAATGCTAATCGTGATAGGGG_+_22	TTAATGCT		23.0071	21.0736	8.92498
hsa-miR-654-5p	hsa-miR-654-5p_TGGTGGGCCGCAGAACATGTGCT_+_23	TGGTGGGC		22.9934	12.5917	5.7477
hsa-miR-495-3p	hsa-miR-495-3p_AAACAAACATGGTGCACTTCTTT_+_23	AAACAAAC		22.9395	13.3909	7.83077
hsa-miR-769-3p	hsa-miR-769-3p_CTGGGATCTCCGGGGTCTTGGTT_+_23	CTGGGATC	reference form of hsa-miR-769-3p	22.9309	10.6043	25.6496
hsa-miR-885-5p	hsa-miR-885-5p_TCCATTACACTACCCTGCCTCT_+_22	TCCATTAC	reference form of hsa-miR-885-5p	22.7503	3.5236	0.804686
hsa-miR-424-3p	hsa-miR-424-3p_CAAAACGTGAGGCGCTGCTA_+_20	CAAAACGT		22.685	7.27824	1.05976
hsa-miR-361-3p	hsa-miR-361-3p_CCCCCAGGTGTGATTCTGATTTG_+_23	CCCCCAGG		22.5347	18.485	3.72394
hsa-miR-130b-3p	hsa-miR-130b-3p_CAGTGCAATGATGAAAGGGCA_+_21	CAGTGCAA		22.5095	36.6874	65.0829
hsa-miR-19b-3p	hsa-miR-19b-3p_TGTGCAAATCCATGCAAAACT_+_21	TGTGCAAA		22.3953	21.6184	34.9341
hsa-miR-18a-5p	hsa-miR-18a-5p_TAAGGTGCATCTAGTGCAGATAG_+_23	TAAGGTGC	reference form of hsa-miR-18a-5p	22.3547	8.21072	13.8672
hsa-miR-200a-3p	hsa-miR-200a-3p_TAACACTGTCTGGTAACGATG_+_21	TAACACTG		22.3483	11.1603	9.65083
hsa-miR-125b-2-3p	hsa-miR-125b-2-3p_TCACAAGTCAGGCTCTTGGGAC_+_22	TCACAAGT	reference form of hsa-miR-125b-2-3p	22.2537	27.6264	7.14841
hsa-miR-320b	hsa-miR-320b_AAAGCTGGGTTGAGAGGGC_+_19	AAAGCTGG		22.1341	4.06026	4.68573
hsa-miR-135a-5p	hsa-miR-135a-5p_TATGGCTTTTTATTCCTATGTG_+_22	TATGGCTT		22.1192	19.413	9.33806
hsa-miR-543	hsa-miR-543_AAACATTCGCGGTGCACTTCTTT_+_23	AAACATTC		22.0288	33.6871	18.2045
hsa-miR-509-5p	hsa-miR-509-5p_TACTGCAGACAGTGGCAATCATGT_+_24	TACTGCAG		21.9722	0.128375	0
hsa-miR-574-5p	hsa-miR-574-5p_TGAGTGTGTGTGTGTGAGTGT_+_21	TGAGTGTG		21.8703	133.605	94.6634
hsa-miR-127-5p	hsa-miR-127-5p_CTGAAGCTCAGAGGGCTCTGAT_+_22	CTGAAGCT	reference form of hsa-miR-127-5p	21.8567	10.455	4.16054
hsa-miR-941	hsa-miR-941_CACCCGGCTGTGTGCACATGTG_+_22	CACCCGGC		21.7711	29.6741	24.6612
hsa-miR-455-5p	hsa-miR-455-5p_TATGTGCCTTTGGACTACATCGT_+_23	TATGTGCC		21.6393	3.62484	1.87351
hsa-miR-483-5p	hsa-miR-483-5p_AAGACGGGAGGAAAGAAGGGAGTGG_+_25	AAGACGGG		21.5968	0.253359	1.49134
hsa-miR-196a-5p	hsa-miR-196a-5p_TAGGTAGTTTCATGTTGTTGGG_+_22	TAGGTAGT	reference form of hsa-miR-196a-5p	21.5784	13.369	4.92961
hsa-miR-503-5p	hsa-miR-503-5p_TAGCAGCGGGAACAGTTCTGCAG_+_23	TAGCAGCG	reference form of hsa-miR-503-5p	21.5731	0.513498	1.13092
hsa-miR-20a-5p	hsa-miR-20a-5p_TAAAGTGCTTATAGTGCAGGT_+_21	TAAAGTGC		21.5473	16.088	32.3013
hsa-miR-23a-3p	hsa-miR-23a-3p_ATCACATTGCCAGGGATT_+_18	ATCACATT		21.4563	12.8749	14.9136
hsa-miR-23b-3p	hsa-miR-23b-3p_ATCACATTGCCAGGGATT_+_18	ATCACATT		21.4563	12.8749	14.9136
hsa-miR-190a	hsa-miR-190a_TGATATGTTTGATATATTAGGTT_+_23	TGATATGT		21.4107	1.2134	0.912495
hsa-miR-330-5p	hsa-miR-330-5p_TCTCTGGGCCTGTGTCTTAGGCT_+_23	TCTCTGGG		21.3676	15.0987	24.0635
hsa-miR-361-3p	hsa-miR-361-3p_CCCCCAGGTGTGATTCTGATTTGC_+_24	CCCCCAGG		21.3624	23.6318	8.42838
hsa-miR-431-3p	hsa-miR-431-3p_TTGCAGGTCGTCTTGCAGGGCTT_+_23	TTGCAGGT		21.3213	24.9449	10.1294
hsa-miR-181c-5p	hsa-miR-181c-5p_AACATTCAACCTGTCGGTGAGTTT_+_24	AACATTCA		21.3188	9.62792	10.6797
hsa-miR-93-3p	hsa-miR-93-3p_ACTGCTGAGCTAGCACTTCCCGA_+_23	ACTGCTGA		21.3181	11.4672	13.4526
hsa-miR-16-2-3p	hsa-miR-16-2-3p_ACCAATATTACTGTGCTGCTTT_+_22	ACCAATAT		21.316	12.7104	21.6846
hsa-miR-744-5p	hsa-miR-744-5p_TGCGGGGCTAGGGCTAACAGC_+_21	TGCGGGGC		21.2528	104.229	85.7476
hsa-miR-210	hsa-miR-210_CTGTGCGTGTGACAGCGGCT_+_20	CTGTGCGT		21.2022	8.13165	16.8631
hsa-miR-185-5p	hsa-miR-185-5p_TGGAGAGAAAGGCAGTTCCTG_+_21	TGGAGAGA		21.0635	29.6508	33.8651
hsa-miR-203a	hsa-miR-203a_TGAAATGTTTAGGACCACTAGA_+_22	TGAAATGT		21.0238	2.95133	4.35897
hsa-miR-184	hsa-miR-184_TGGACGGAGAACTGATAAGGG_+_21	TGGACGGA		20.98	0	0.527402
hsa-miR-509-5p	hsa-miR-509-5p_TACTGCAGACAGTGGCAATC_+_20	TACTGCAG		20.9504	0.192617	0
hsa-miR-338-3p	hsa-miR-338-3p_TCCAGCATCAGTGATTTTGTT_+_21	TCCAGCAT		20.9416	4.73088	13.4815
hsa-miR-214-3p	hsa-miR-214-3p_ACAGCAGGCACAGACAGGCAGT_+_22	ACAGCAGG	reference form of hsa-miR-214-3p	20.9304	213.225	55.2251
hsa-miR-513c-5p	hsa-miR-513c-5p_TTCTCAAGGAGGTGTCGTT_+_19	TTCTCAAG		20.8792	0.513609	0
hsa-miR-494	hsa-miR-494_TGAAACATACACGGGAAACCT_+_21	TGAAACAT		20.8528	6.3885	4.66188
hsa-miR-377-3p	hsa-miR-377-3p_ATCACACAAAGGCAACTTTTGT_+_22	ATCACACA	reference form of hsa-miR-377-3p	20.7949	8.35696	8.15153
hsa-miR-378d	hsa-miR-378d_ACTGGACTTGGAGTCAGAAA_+_20	ACTGGACT	reference form of hsa-miR-378d	20.7147	1.15875	0.351014
hsa-miR-144-5p	hsa-miR-144-5p_GATATCATCATATACTGTAAGT_+_22	GATATCAT		20.6277	29.8952	70.0424
hsa-miR-1299	hsa-miR-1299_TTCTGGAATTCTGTGTGAGGGA_+_22	TTCTGGAA	reference form of hsa-miR-1299	20.597	11.24	13.927
hsa-miR-193a-3p	hsa-miR-193a-3p_AACTGGCCTACAAAGTCCCAGT_+_22	AACTGGCC	reference form of hsa-miR-193a-3p	20.4664	4.11726	4.63012
hsa-let-7d-3p	hsa-let-7d-3p_CTATACGACCTGCTGCCTTT_+_20	CTATACGA		20.4544	23.9297	19.9301
hsa-miR-423-3p	hsa-miR-423-3p_AAGCTCGGTCTGAGGCCCCTCA_+_22	AAGCTCGG		20.4187	25.0266	21.6933
hsa-miR-514b-3p	hsa-miR-514b-3p_ATTGACACCTCTGTGAGTGGA_+_21	ATTGACAC	reference form of hsa-miR-514b-3p	20.2553	0.765587	0.201172
hsa-miR-501-3p	hsa-miR-501-3p_AATGCACCCGGGCAAGGATTC_+_21	AATGCACC		20.2492	21.5415	8.5765
hsa-miR-190a	hsa-miR-190a_TGATATGTTTGATATATTAGGTTG_+_24	TGATATGT		19.9755	2.42553	6.74763
hsa-miR-510	hsa-miR-510_TACTCAGGAGAGTGGCAATCACA_+_23	TACTCAGG		19.9568	0.449367	0
hsa-miR-148b-3p	hsa-miR-148b-3p_TCAGTGCATCACAGAACTTT_+_20	TCAGTGCA		19.8002	10.7021	17.8666
hsa-miR-362-5p	hsa-miR-362-5p_AATCCTTGGAACCTAGGTGTGA_+_22	AATCCTTG		19.7641	2.203	0
hsa-miR-514b-5p	hsa-miR-514b-5p_TTCTCAAGAGGGAGGCAATCA_+_21	TTCTCAAG		19.6452	0.449367	0
hsa-miR-134	hsa-miR-134_TGTGACTGGTTGACCAGAGG_+_20	TGTGACTG		19.6114	6.83683	5.41449
hsa-miR-381-3p	hsa-miR-381-3p_ATATACAAGGGCAAGCTCTCTGT_+_23	ATATACAA		19.5721	12.6125	4.46257
hsa-miR-3909	hsa-miR-3909_TGTCCTCTAGGGCCTGCAGTCT_+_22	TGTCCTCT	reference form of hsa-miR-3909	19.5491	25.6073	20.9911
hsa-miR-542-3p	hsa-miR-542-3p_TTGTGACAGATTGATAACTGAA_+_22	TTGTGACA		19.5193	0.128375	0
hsa-miR-127-5p	hsa-miR-127-5p_CTGAAGCTCAGAGGGCTCTGA_+_21	CTGAAGCT		19.4295	3.3634	5.58283
hsa-miR-145-3p	hsa-miR-145-3p_ATTCCTGGAAATACTGTTCTT_+_21	ATTCCTGG		19.3816	6.43068	12.2154
hsa-miR-199a-3p	hsa-miR-199a-3p_ACAGTAGTCTGCACATTGGT_+_20	ACAGTAGT		19.2458	49.2028	20.2404
hsa-miR-199b-3p	hsa-miR-199b-3p_ACAGTAGTCTGCACATTGGT_+_20	ACAGTAGT		19.2458	49.2028	20.2404
hsa-miR-194-5p	hsa-miR-194-5p_TGTAACAGCAACTCCATGTGGAA_+_23	TGTAACAG		19.1601	4.18932	6.03887
hsa-miR-339-3p	hsa-miR-339-3p_TGAGCGCCTCGACGACAGAGCCG_+_23	TGAGCGCC	reference form of hsa-miR-339-3p	18.9623	9.63119	8.94007
hsa-miR-139-5p	hsa-miR-139-5p_TCTACAGTGCACGTGTCTCCAG_+_22	TCTACAGT		18.9599	125.846	44.84
hsa-miR-363-3p	hsa-miR-363-3p_AATTGCACGGTATCCATCTGTA_+_22	AATTGCAC	reference form of hsa-miR-363-3p	18.9509	26.3279	44.772
hsa-miR-140-3p	hsa-miR-140-3p_TACCACAGGGTAGAACCACGG_+_21	TACCACAG	reference form of hsa-miR-140-3p	18.9252	37.1084	12.502
hsa-miR-194-5p	hsa-miR-194-5p_TGTAACAGCAACTCCATGTGG_+_21	TGTAACAG		18.7627	9.99863	15.3725
hsa-miR-509-5p	hsa-miR-509-5p_TACTGCAGACAGTGGCAATCAT_+_22	TACTGCAG		18.6122	0.747376	0
hsa-miR-181b-5p	hsa-miR-181b-5p_ACATTCATTGCTGTCGGTGGGT_+_22	ACATTCAT		18.4992	22.1924	16.7078
hsa-miR-505-3p	hsa-miR-505-3p_CGTCAACACTTGCTGGTTTCCTCT_+_24	CGTCAACA		18.4924	25.7065	17.9539
hsa-miR-425-5p	hsa-miR-425-5p_ATGACACGATCACTCCCGTTGAGT_+_24	ATGACACG		18.4035	10.2894	6.28826
hsa-miR-218-5p	hsa-miR-218-5p_TTGTGCTTGATCTAACCATGTGGT_+_24	TTGTGCTT		18.391	4.65614	1.4082
hsa-miR-339-3p	hsa-miR-339-3p_TGAGCGCCTCGACGACAGAGCC_+_22	TGAGCGCC		18.2996	8.71078	11.2014
hsa-miR-501-5p	hsa-miR-501-5p_AATCCTTTGTCCCTGGGTGAGAGT_+_24	AATCCTTT		18.2814	14.5069	9.69464
hsa-miR-223-3p	hsa-miR-223-3p_TGTCAGTTTGTCAAATACCC_+_20	TGTCAGTT		18.2364	4.27722	7.60122
hsa-miR-378c	hsa-miR-378c_ACTGGACTTGGAGTCAGAAGA_+_21	ACTGGACT		18.1958	2.41909	5.92989
hsa-miR-668	hsa-miR-668_ATGTCACTCGGCTCGGCCCACT_+_22	ATGTCACT		18.1786	7.69077	7.60012
hsa-miR-3607-3p	hsa-miR-3607-3p_TGATACTGTAAACGCTTTCTGATG_+_24	TGATACTG		18.1416	13.3694	9.56935
hsa-miR-450b-5p	hsa-miR-450b-5p_TTTTGCAATATGTTCCTGAATA_+_22	TTTTGCAA	reference form of hsa-miR-450b-5p	18.0436	1.52289	1.42277
hsa-miR-450b-5p	hsa-miR-450b-5p_TTTTGCAATATGTTCCTGAATAT_+_23	TTTTGCAA		17.9802	0.641435	0.456248
hsa-miR-758-3p	hsa-miR-758-3p_TTTGTGACCTGGTCCACTAACCCT_+_24	TTTGTGAC		17.8906	5.03757	3.2422
hsa-miR-192-5p	hsa-miR-192-5p_CTGACCTATGAATTGACAGCCAGT_+_24	CTGACCTA		17.8503	5.62988	6.52236
hsa-miR-3607-3p	hsa-miR-3607-3p_ATACTGTAAACGCTTTCTGATG_+_22	ATACTGTA		17.7436	15.4657	13.8501
hsa-miR-339-5p	hsa-miR-339-5p_TCCCTGTCCTCCAGGAGCTCACGT_+_24	TCCCTGTC		17.6927	4.29394	6.47219
hsa-miR-365a-3p	hsa-miR-365a-3p_TAATGCCCCTAAAAATCCTTATT_+_23	TAATGCCC		17.3562	11.6022	10.634
hsa-miR-365b-3p	hsa-miR-365b-3p_TAATGCCCCTAAAAATCCTTATT_+_23	TAATGCCC		17.3562	11.6022	10.634
hsa-miR-141-3p	hsa-miR-141-3p_TAACACTGTCTGGTAAAGATGG_+_22	TAACACTG	reference form of hsa-miR-141-3p	17.3554	16.9499	14.559
hsa-miR-513b	hsa-miR-513b_TTCACAAGGAGGTGTCATTT_+_20	TTCACAAG		17.3437	0	0
hsa-miR-184	hsa-miR-184_TGGACGGAGAACTGATAAGGGTA_+_23	TGGACGGA		17.2568	0	0.527402
hsa-miR-320a	hsa-miR-320a_GAAAAGCTGGGTTGAGAGGGCGA_+_23	GAAAAGCT		17.0508	44.9346	50.5237
hsa-miR-132-5p	hsa-miR-132-5p_ACCGTGGCTTTCGATTGTTACT_+_22	ACCGTGGC	reference form of hsa-miR-132-5p	17.0267	16.0121	13.5928
hsa-miR-190a	hsa-miR-190a_TGATATGTTTGATATATTAGGT_+_22	TGATATGT	reference form of hsa-miR-190a	16.866	4.98257	16.1751
hsa-miR-513c-5p	hsa-miR-513c-5p_TTCTCAAGGAGGTGTCGTTTATGT_+_24	TTCTCAAG		16.8604	1.60157	0.728573
hsa-miR-1301	hsa-miR-1301_TTGCAGCTGCCTGGGAGTGACT_+_22	TTGCAGCT		16.5803	14.4913	7.20329
hsa-miR-664a-3p	hsa-miR-664a-3p_TATTCATTTATCCCCAGCCTAC_+_22	TATTCATT		16.5601	10.1763	6.37801
hsa-miR-27b-5p	hsa-miR-27b-5p_AGAGCTTAGCTGATTGGTGAAC_+_22	AGAGCTTA	reference form of hsa-miR-27b-5p	16.4267	25.0205	16.0984
hsa-miR-758-3p	hsa-miR-758-3p_TTTGTGACCTGGTCCACTAAC_+_21	TTTGTGAC		16.3133	5.62074	6.2382
hsa-miR-4732-3p	hsa-miR-4732-3p_GCCCTGACCTGTCCTGTTCTG_+_21	GCCCTGAC	reference form of hsa-miR-4732-3p	16.3086	13.7375	61.2809
hsa-miR-3651	hsa-miR-3651_ATAGCCCGGTCGCTGGTACATGA_+_23	ATAGCCCG		16.2782	11.282	7.40482
hsa-miR-21-3p	hsa-miR-21-3p_CAACACCAGTCGATGGGCTGTCT_+_23	CAACACCA		16.2296	14.634	2.80677
hsa-miR-361-5p	hsa-miR-361-5p_TTATCAGAATCTCCAGGGGTACTT_+_24	TTATCAGA		16.1447	6.20122	6.18867
hsa-miR-199a-3p	hsa-miR-199a-3p_CAGTAGTCTGCACATTGGTTA_+_21	CAGTAGTC		16.1027	24.5477	19.2399
hsa-miR-199b-3p	hsa-miR-199b-3p_CAGTAGTCTGCACATTGGTTA_+_21	CAGTAGTC		16.1027	24.5477	19.2399
hsa-miR-196a-5p	hsa-miR-196a-5p_TAGGTAGTTTCATGTTGTTGGGA_+_23	TAGGTAGT		16.0102	19.791	20.038
hsa-miR-223-3p	hsa-miR-223-3p_TGTCAGTTTGTCAAATACCCC_+_21	TGTCAGTT		16.0006	6.83287	5.78746
hsa-miR-1468	hsa-miR-1468_CTCCGTTTGCCTGTTTCGCT_+_20	CTCCGTTT		15.999	1.78555	13.707
hsa-miR-450a-5p	hsa-miR-450a-5p_TTTTGCGATGTGTTCCTAATA_+_21	TTTTGCGA		15.9938	1.18148	0
hsa-miR-431-5p	hsa-miR-431-5p_TGTCTTGCAGGCCGTCATGCAG_+_22	TGTCTTGC		15.9668	0.449367	0
hsa-miR-486-3p	hsa-miR-486-3p_CGGGGCAGCTCAGTACAGGA_+_20	CGGGGCAG		15.9428	39.7711	59.9051
hsa-miR-576-5p	hsa-miR-576-5p_ATTCTAATTTCTCCACGTCTTTG_+_23	ATTCTAAT		15.8743	3.85988	7.68793
hsa-miR-210	hsa-miR-210_ACTGTGCGTGTGACAGCGGCTGA_+_23	ACTGTGCG		15.8456	1.80259	0.527402
hsa-miR-29c-5p	hsa-miR-29c-5p_TGACCGATTTCTCCTGGTGTTCA_+_23	TGACCGAT		15.7995	17.5134	6.31708
hsa-miR-487b	hsa-miR-487b_ATCGTACAGGGTCATCCACTTT_+_22	ATCGTACA		15.7733	14.2862	6.24791
hsa-miR-379-3p	hsa-miR-379-3p_TATGTAACATGGTCCACTAAC_+_21	TATGTAAC		15.765	5.32283	6.21236
hsa-miR-99a-3p	hsa-miR-99a-3p_CAAGCTCGCTTCTATGGGTCTG_+_22	CAAGCTCG	reference form of hsa-miR-99a-3p	15.7245	14.8774	13.4861
hsa-miR-376c-3p	hsa-miR-376c-3p_AACATAGAGGAAATTCCACGTT_+_22	AACATAGA		15.6831	8.64844	7.0474
hsa-miR-7-5p	hsa-miR-7-5p_TGGAAGACTAGTGATTTTGTTG_+_22	TGGAAGAC		15.6323	2.13951	10.554
hsa-miR-129-5p	hsa-miR-129-5p_CTTTTTGCGGTCTGGGCTTGC_+_21	CTTTTTGC	reference form of hsa-miR-129-5p	15.5726	3.38096	522.33
hsa-miR-218-5p	hsa-miR-218-5p_TTGTGCTTGATCTAACCATGTGG_+_23	TTGTGCTT		15.4012	1.42784	0.402343
hsa-miR-27a-5p	hsa-miR-27a-5p_AGGGCTTAGCTGCTTGTGAGCA_+_22	AGGGCTTA	reference form of hsa-miR-27a-5p	15.3788	4.44534	4.00942
hsa-miR-204-5p	hsa-miR-204-5p_TTCCCTTTGTCATCCTATGCC_+_21	TTCCCTTT		15.3121	15.6538	11.7856
hsa-miR-3613-5p	hsa-miR-3613-5p_TGTTGTACTTTTTTTTTTGT_+_20	TGTTGTAC		15.3026	1.81851	2.8954
hsa-let-7d-3p	hsa-let-7d-3p_TATACGACCTGCTGCCTTTCT_+_21	TATACGAC		15.226	25.3799	26.8606
hsa-miR-509-3-5p	hsa-miR-509-3-5p_TACTGCAGACGTGGCAATCA_+_20	TACTGCAG		15.2253	1.23789	0
hsa-miR-33a-5p	hsa-miR-33a-5p_GTGCATTGTAGTTGCATTG_+_19	GTGCATTG		15.2181	0	2.46802
hsa-miR-1291	hsa-miR-1291_GTGGCCCTGACTGAAGACC_+_19	GTGGCCCT		15.0964	1.27408	3.93343
hsa-miR-28-5p	hsa-miR-28-5p_AAGGAGCTCACAGTCTATTGAGT_+_23	AAGGAGCT		14.9429	6.09779	2.91925
hsa-miR-431-3p	hsa-miR-431-3p_TTGCAGGTCGTCTTGCAGGGCTTC_+_24	TTGCAGGT		14.9187	12.274	5.94509
hsa-miR-335-5p	hsa-miR-335-5p_TCAAGAGCAATAACGAAAAATGT_+_23	TCAAGAGC	reference form of hsa-miR-335-5p	14.8616	19.4477	18.2094
hsa-miR-199a-5p	hsa-miR-199a-5p_CCCAGTGTTCAGACTACCTGTT_+_22	CCCAGTGT		14.7906	31.1166	27.0693
hsa-miR-136-5p	hsa-miR-136-5p_AGGACTCCATTTGTTTTGATGAT_+_23	AGGACTCC		14.7338	5.44371	4.53686
hsa-miR-483-5p	hsa-miR-483-5p_AAGACGGGAGGAAAGAAGGG_+_20	AAGACGGG		14.566	0.380352	2.44091
hsa-miR-139-5p	hsa-miR-139-5p_TCTACAGTGCACGTGTCTCCA_+_21	TCTACAGT		14.5577	166.786	64.0605
hsa-miR-15b-5p	hsa-miR-15b-5p_TAGCAGCACATCATGGTTTA_+_20	TAGCAGCA		14.5434	23.4069	41.5408
hsa-miR-202-5p	hsa-miR-202-5p_TTCCTATGCATATACTTCTTTGA_+_23	TTCCTATG		14.5231	1.79056	0.929745
hsa-miR-365a-3p	hsa-miR-365a-3p_TAATGCCCCTAAAAATCCTTA_+_21	TAATGCCC		14.4734	8.17123	8.26923
hsa-miR-365b-3p	hsa-miR-365b-3p_TAATGCCCCTAAAAATCCTTA_+_21	TAATGCCC		14.4734	8.17123	8.26923
hsa-miR-15b-3p	hsa-miR-15b-3p_CGAATCATTATTTGCTGCTCT_+_21	CGAATCAT		14.4631	12.8473	14.6432
hsa-miR-664b-3p	hsa-miR-664b-3p_TTCATTTGCCTCCCAGCCTACA_+_22	TTCATTTG	reference form of hsa-miR-664b-3p	14.3866	13.6687	7.49029
hsa-miR-433	hsa-miR-433_ATCATGATGGGCTCCTCGGTGTT_+_23	ATCATGAT		14.378	6.45299	16.0157
hsa-miR-431-5p	hsa-miR-431-5p_TGTCTTGCAGGCCGTCATGCAGG_+_23	TGTCTTGC		14.3658	1.40972	0.804686
hsa-miR-340-5p	hsa-miR-340-5p_TTATAAAGCAATGAGACTGA_+_20	TTATAAAG		14.1364	2.68574	0.201172
hsa-miR-106b-3p	hsa-miR-106b-3p_CCGCACTGTGGGTACTTGCTGC_+_22	CCGCACTG	reference form of hsa-miR-106b-3p	14.1233	2.5067	3.43893
hsa-miR-144-5p	hsa-miR-144-5p_GGATATCATCATATACTGTAA_+_21	GGATATCA		14.0296	25.0982	52.7725
hsa-miR-887	hsa-miR-887_GTGAACGGGCGCCATCCCGAGGCTTT_+_26	GTGAACGG		14.0059	7.53438	12.3104
hsa-miR-507	hsa-miR-507_TTTTGCACCTTTTGGAGTGAA_+_21	TTTTGCAC	reference form of hsa-miR-507	13.9529	0.385235	0
hsa-miR-450a-5p	hsa-miR-450a-5p_TTTTGCGATGTGTTCCTAAT_+_20	TTTTGCGA		13.8602	1.34495	0.201172
hsa-miR-328	hsa-miR-328_TGGCCCTCTCTGCCCTTCCGT_+_21	TGGCCCTC		13.8575	4.46185	8.8764
hsa-miR-141-3p	hsa-miR-141-3p_TAACACTGTCTGGTAAAGA_+_19	TAACACTG		13.8033	6.99265	10.8908
hsa-miR-144-3p	hsa-miR-144-3p_CTACAGTATAGATGATGTA_+_19	CTACAGTA		13.7561	33.9917	95.6171
hsa-miR-181a-2-3p	hsa-miR-181a-2-3p_ACCACTGACCGTTGACTGTACCT_+_23	ACCACTGA		13.6898	10.083	5.21842
hsa-miR-142-3p	hsa-miR-142-3p_TGTAGTGTTTCCTACTTTATGG_+_22	TGTAGTGT		13.68	2.76253	3.08103
hsa-miR-1307-3p	hsa-miR-1307-3p_CTCGGCGTGGCGTCGGTCGTG_+_21	CTCGGCGT		13.6763	8.1208	7.72144
hsa-miR-23b-3p	hsa-miR-23b-3p_ATCACATTGCCAGGGATTAC_+_20	ATCACATT		13.6264	27.259	14.6397
hsa-let-7i-3p	hsa-let-7i-3p_CTGCGCAAGCTACTGCCTTGCT_+_22	CTGCGCAA	reference form of hsa-let-7i-3p	13.6192	8.76311	5.07057
hsa-miR-363-3p	hsa-miR-363-3p_AATTGCACGGTATCCATCTGTAA_+_23	AATTGCAC		13.5419	12.1157	20.2608
hsa-miR-1296	hsa-miR-1296_TTAGGGCCCTGGCTCCATCT_+_20	TTAGGGCC		13.4828	5.21718	6.39197
hsa-miR-127-5p	hsa-miR-127-5p_TGAAGCTCAGAGGGCTCTGATT_+_22	TGAAGCTC		13.4687	7.83359	6.4858
hsa-miR-9-5p	hsa-miR-9-5p_TCTTTGGTTATCTAGCTGTATG_+_22	TCTTTGGT		13.4648	16.2036	13.4792
hsa-miR-144-3p	hsa-miR-144-3p_CTACAGTATAGATGATGTAC_+_20	CTACAGTA		13.4572	34.6099	63.2727
hsa-miR-142-3p	hsa-miR-142-3p_GTAGTGTTTCCTACTTTATGGA_+_22	GTAGTGTT		13.4198	3.79037	7.41531
hsa-miR-532-3p	hsa-miR-532-3p_CCTCCCACACCCAAGGCTTGC_+_21	CCTCCCAC		13.3533	25.152	11.0706
hsa-miR-299-5p	hsa-miR-299-5p_ATGGTTTACCGTCCCACATACA_+_22	ATGGTTTA		13.3481	13.9899	4.06999
hsa-miR-561-5p	hsa-miR-561-5p_ATCAAGGATCTTAAACTTTGCC_+_22	ATCAAGGA	reference form of hsa-miR-561-5p	13.2512	0.58179	2.01874
hsa-miR-514a-3p	hsa-miR-514a-3p_TTGATTGACACTTCTGTGAGTAGA_+_24	TTGATTGA		13.1863	0.385235	0
hsa-miR-507	hsa-miR-507_TTTTGCACCTTTTGGAGTGAAA_+_22	TTTTGCAC		13.1014	0	0
hsa-miR-152	hsa-miR-152_TCAGTGCATGACAGAACTTGG_+_21	TCAGTGCA	reference form of hsa-miR-152	13.0904	10.3283	5.45206
hsa-miR-3607-3p	hsa-miR-3607-3p_CTGTAAACGCTTTCTGATG_+_19	CTGTAAAC		13.027	16.2922	5.13536
hsa-miR-6511a-3p	hsa-miR-6511a-3p_CCTCACCATCCCTTCTGCCTGC_+_22	CCTCACCA	reference form of hsa-miR-6511a-3p	12.9554	3.1755	2.45224
hsa-miR-99b-3p	hsa-miR-99b-3p_CAAGCTCGTGTCTGTGGGTCC_+_21	CAAGCTCG		12.9276	7.96588	5.04158
hsa-miR-29c-5p	hsa-miR-29c-5p_GACCGATTTCTCCTGGTGTTC_+_21	GACCGATT		12.8724	5.09394	3.10335
hsa-miR-155-5p	hsa-miR-155-5p_TTAATGCTAATCGTGATAGGGGTTTT_+_26	TTAATGCT		12.7683	10.0436	1.20961
hsa-miR-766-3p	hsa-miR-766-3p_ACTCCAGCCCCACAGCCTCAG_+_21	ACTCCAGC		12.7128	5.7985	4.1852
hsa-miR-1185-1-3p	hsa-miR-1185-1-3p_ATATACAGGGGGAGACTCTTAT_+_22	ATATACAG	reference form of hsa-miR-1185-1-3p	12.6785	7.91233	5.11269
hsa-miR-95	hsa-miR-95_TTCAACGGGTATTTATTGAGCA_+_22	TTCAACGG	reference form of hsa-miR-95	12.5907	25.7389	11.7413
hsa-miR-668	hsa-miR-668_TATGTCACTCGGCTCGGCCCACT_+_23	TATGTCAC		12.4654	4.68257	3.88827
hsa-miR-323a-3p	hsa-miR-323a-3p_GCACATTACACGGTCGACCTC_+_21	GCACATTA		12.351	6.9101	6.52186
hsa-miR-30c-2-3p	hsa-miR-30c-2-3p_CTGGGAGAAGGCTGTTTACTCT_+_22	CTGGGAGA	reference form of hsa-miR-30c-2-3p	12.3427	16.2595	20.833
hsa-miR-92a-1-5p	hsa-miR-92a-1-5p_AGGTTGGGATCGGTTGCAATGCT_+_23	AGGTTGGG	reference form of hsa-miR-92a-1-5p	12.3234	11.6957	11.5012
hsa-miR-33a-5p	hsa-miR-33a-5p_GTGCATTGTAGTTGCATTGC_+_20	GTGCATTG		12.2815	1.76173	3.25565
hsa-miR-455-3p	hsa-miR-455-3p_GCAGTCCATGGGCATATACACT_+_22	GCAGTCCA		12.2257	55.1873	18.2262
hsa-miR-3651	hsa-miR-3651_TAGCCCGGTCGCTGGTACATGA_+_22	TAGCCCGG		12.2088	7.97883	10.2699
hsa-miR-202-5p	hsa-miR-202-5p_TTTCCTATGCATATACTTCTTT_+_22	TTTCCTAT		12.1461	3.71504	2.58806
hsa-miR-150-5p	hsa-miR-150-5p_TCTCCCAACCCTTGTACCAG_+_20	TCTCCCAA		12.1328	23.3479	4.0736
hsa-miR-510	hsa-miR-510_TACTCAGGAGAGTGGCAATC_+_20	TACTCAGG		12.1242	0.577852	0.527402
hsa-miR-423-5p	hsa-miR-423-5p_TGAGGGGCAGAGAGCGAGA_+_19	TGAGGGGC		12.1185	36.3823	28.9979
hsa-miR-328	hsa-miR-328_CTGGCCCTCTCTGCCCTTCC_+_20	CTGGCCCT		12.1156	2.38504	8.62749
hsa-miR-339-5p	hsa-miR-339-5p_TCCCTGTCCTCCAGGAGCTCAC_+_22	TCCCTGTC		12.0752	1.18698	6.1335
hsa-miR-192-5p	hsa-miR-192-5p_CTGACCTATGAATTGACAGC_+_20	CTGACCTA		12.0376	9.63001	18.1591
hsa-let-7i-3p	hsa-let-7i-3p_CTGCGCAAGCTACTGCCTTG_+_20	CTGCGCAA		12.0094	11.6606	12.9597
hsa-miR-500a-5p	hsa-miR-500a-5p_TAATCCTTGCTACCTGGGTGAGA_+_23	TAATCCTT	reference form of hsa-miR-500a-5p	11.9647	6.43029	5.13641
hsa-miR-181a-2-3p	hsa-miR-181a-2-3p_ACCACTGACCGTTGACTGTAC_+_21	ACCACTGA		11.9564	7.15554	4.76418
hsa-miR-425-3p	hsa-miR-425-3p_ATCGGGAATGTCGTGTCCGCC_+_21	ATCGGGAA		11.9293	4.16437	8.54836
hsa-miR-30d-3p	hsa-miR-30d-3p_CTTTCAGTCAGATGTTTGCTGCT_+_23	CTTTCAGT		11.8894	3.20719	3.26634
hsa-miR-589-5p	hsa-miR-589-5p_TGAGAACCACGTCTGCTCTGAGC_+_23	TGAGAACC		11.8851	15.5115	10.3578
hsa-miR-183-5p	hsa-miR-183-5p_TATGGCACTGGTAGAATTCACTGT_+_24	TATGGCAC		11.8528	6.3549	8.48111
hsa-miR-513b	hsa-miR-513b_TTCACAAGGAGGTGTCATTTATGT_+_24	TTCACAAG		11.7601	0.385235	0
hsa-miR-542-3p	hsa-miR-542-3p_TTGTGACAGATTGATAACT_+_19	TTGTGACA		11.7599	0.378343	0.351014
hsa-miR-3613-5p	hsa-miR-3613-5p_TGTTGTACTTTTTTTTTTG_+_19	TGTTGTAC		11.7217	1.28667	1.23679
hsa-miR-450a-5p	hsa-miR-450a-5p_TTTTGCGATGTGTTCCTAATATG_+_23	TTTTGCGA		11.6599	0.834327	1.62388
hsa-miR-513b	hsa-miR-513b_TTCACAAGGAGGTGTCATTTA_+_21	TTCACAAG		11.5628	0	0
hsa-miR-32-5p	hsa-miR-32-5p_TATTGCACATTACTAAGTTGC_+_21	TATTGCAC		11.5474	2.89014	3.37631
hsa-miR-195-3p	hsa-miR-195-3p_CCAATATTGGCTGTGCTGCTCC_+_22	CCAATATT	reference form of hsa-miR-195-3p	11.5373	23.6458	18.1626
hsa-miR-425-5p	hsa-miR-425-5p_ATGACACGATCACTCCCGTTGAG_+_23	ATGACACG		11.528	7.31878	6.32038
hsa-miR-218-5p	hsa-miR-218-5p_TTGTGCTTGATCTAACCATG_+_20	TTGTGCTT		11.5088	3.68796	2.07125
hsa-miR-383	hsa-miR-383_AGATCAGAAGGTGATTGTGGCT_+_22	AGATCAGA	reference form of hsa-miR-383	11.4788	3.01161	8.03819
hsa-miR-138-5p	hsa-miR-138-5p_AGCTGGTGTTGTGAATCAGGCCGT_+_24	AGCTGGTG		11.4424	2.08947	0.912495
hsa-miR-106a-5p	hsa-miR-106a-5p_AAAAGTGCTTACAGTGCAGGTAG_+_23	AAAAGTGC	reference form of hsa-miR-106a-5p	11.395	9.71724	7.62783
hsa-miR-139-5p	hsa-miR-139-5p_TCTACAGTGCACGTGTCTCC_+_20	TCTACAGT		11.3636	69.0421	25.8323
hsa-miR-484	hsa-miR-484_TCAGGCTCAGTCCCCTCCCG_+_20	TCAGGCTC		11.2681	15.7517	26.1742
hsa-miR-3607-3p	hsa-miR-3607-3p_GATACTGTAAACGCTTTCTGATG_+_23	GATACTGT		11.2648	7.48945	13.1124
hsa-miR-199a-3p	hsa-miR-199a-3p_TACAGTAGTCTGCACATTGGTTA_+_23	TACAGTAG		11.2463	16.3327	12.7473
hsa-miR-199b-3p	hsa-miR-199b-3p_TACAGTAGTCTGCACATTGGTTA_+_23	TACAGTAG		11.2463	16.3327	12.7473
hsa-miR-29c-5p	hsa-miR-29c-5p_TGACCGATTTCTCCTGGTGT_+_20	TGACCGAT		11.2164	6.88102	3.87835
hsa-miR-141-3p	hsa-miR-141-3p_TAACACTGTCTGGTAAAGATGGC_+_23	TAACACTG		11.1885	6.91867	10.1362
hsa-miR-101-3p	hsa-miR-101-3p_TACAGTACTGTGATAACT_+_18	TACAGTAC		11.1281	12.5402	40.4874
hsa-miR-542-5p	hsa-miR-542-5p_TCGGGGATCATCATGTCACGAG_+_22	TCGGGGAT		11.1261	1.21591	0.711387
hsa-miR-146b-3p	hsa-miR-146b-3p_GCCCTGTGGACTCAGTTCTGG_+_21	GCCCTGTG		11.0238	23.6624	18.9616
hsa-miR-21-3p	hsa-miR-21-3p_CAACACCAGTCGATGGGCTGTC_+_22	CAACACCA		10.9671	10.131	2.72077
hsa-miR-184	hsa-miR-184_TGGACGGAGAACTGATAAGG_+_20	TGGACGGA		10.96	0	0
hsa-miR-210	hsa-miR-210_ACTGTGCGTGTGACAGCGGCTGAT_+_24	ACTGTGCG		10.9106	0.421502	0.456248
hsa-miR-17-3p	hsa-miR-17-3p_ACTGCAGTGAAGGCACTTGTA_+_21	ACTGCAGT		10.8851	17.5066	19.8413
hsa-miR-30d-3p	hsa-miR-30d-3p_TTTCAGTCAGATGTTTGCTGCT_+_22	TTTCAGTC		10.8361	6.82568	3.98966
hsa-miR-18a-5p	hsa-miR-18a-5p_TAAGGTGCATCTAGTGCAGATA_+_22	TAAGGTGC		10.808	6.62782	13.928
hsa-miR-376b-3p	hsa-miR-376b-3p_ATCATAGAGGAAAATCCATGTT_+_22	ATCATAGA	reference form of hsa-miR-376b-3p	10.7822	3.32406	0.657419
hsa-miR-421	hsa-miR-421_ATCAACAGACATTAATTGGGC_+_21	ATCAACAG		10.7563	5.59135	6.99305
hsa-miR-379-5p	hsa-miR-379-5p_TGGTAGACTATGGAACGTAG_+_20	TGGTAGAC		10.7507	2.25624	0.970309
hsa-miR-574-5p	hsa-miR-574-5p_TGAGTGTGTGTGTGTGAGTGTGTG_+_24	TGAGTGTG		10.7462	69.4529	42.8623
hsa-miR-30e-3p	hsa-miR-30e-3p_CTTTCAGTCGGATGTTTAC_+_19	CTTTCAGT		10.7448	9.52363	8.27968
hsa-miR-452-5p	hsa-miR-452-5p_AACTGTTTGCAGAGGAAACTGA_+_22	AACTGTTT	reference form of hsa-miR-452-5p	10.7441	0.81096	0.201172
hsa-miR-29b-3p	hsa-miR-29b-3p_CTAGCACCATTTGAAATCAGT_+_21	CTAGCACC		10.7196	9.73547	8.74795
hsa-miR-433	hsa-miR-433_TCATGATGGGCTCCTCGGTGT_+_21	TCATGATG		10.6896	2.25948	4.54184
hsa-miR-369-3p	hsa-miR-369-3p_AATAATACATGGTTGATCTT_+_20	AATAATAC		10.6658	1.38204	2.29163
hsa-miR-382-5p	hsa-miR-382-5p_GAAGTTGTTCGTGGTGGATTC_+_21	GAAGTTGT		10.6563	5.23079	5.56372
hsa-miR-30d-3p	hsa-miR-30d-3p_TTTCAGTCAGATGTTTGCTGC_+_21	TTTCAGTC		10.5036	3.24	3.05428
hsa-miR-361-3p	hsa-miR-361-3p_TCCCCCAGGTGTGATTCTGA_+_20	TCCCCCAG		10.4924	11.0776	9.02099
hsa-miR-106b-3p	hsa-miR-106b-3p_CCGCACTGTGGGTACTTGCTGCT_+_23	CCGCACTG		10.4858	8.93265	8.42503
hsa-miR-664a-5p	hsa-miR-664a-5p_CTGGCTAGGGAAAATGATTGGA_+_22	CTGGCTAG		10.438	9.1967	1.26093
hsa-miR-382-5p	hsa-miR-382-5p_AGTTGTTCGTGGTGGATTCG_+_20	AGTTGTTC		10.3871	4.49459	1.69888
hsa-miR-320b	hsa-miR-320b_AAAAGCTGGGTTGAGAGGG_+_19	AAAAGCTG		10.3855	7.53693	7.38242
hsa-miR-320c	hsa-miR-320c_AAAAGCTGGGTTGAGAGGG_+_19	AAAAGCTG		10.3855	7.53693	7.38242
hsa-miR-29c-5p	hsa-miR-29c-5p_ACCGATTTCTCCTGGTGTTCAG_+_22	ACCGATTT		10.3267	8.20345	3.69482
hsa-miR-584-5p	hsa-miR-584-5p_TTATGGTTTGCCTGGGACTGA_+_21	TTATGGTT		10.3059	17.9677	25.1173
hsa-miR-503-5p	hsa-miR-503-5p_TAGCAGCGGGAACAGTTCTGC_+_21	TAGCAGCG		10.2977	0.381734	0
hsa-miR-1285-3p	hsa-miR-1285-3p_TCTGGGCAACAAAGTGAGACCT_+_22	TCTGGGCA	reference form of hsa-miR-1285-3p	10.2935	1.8118	4.77868
hsa-miR-202-3p	hsa-miR-202-3p_AGAGGTATAGGGCATGGGAAA_+_21	AGAGGTAT		10.2927	59.9464	11.3153
hsa-miR-301b	hsa-miR-301b_CAGTGCAATGATATTGTCAAAGC_+_23	CAGTGCAA	reference form of hsa-miR-301b	10.2912	0.584399	2.67693
hsa-miR-29c-5p	hsa-miR-29c-5p_GACCGATTTCTCCTGGTGTTCA_+_22	GACCGATT		10.2608	7.39845	4.68111
hsa-miR-376c-3p	hsa-miR-376c-3p_AACATAGAGGAAATTCCACG_+_20	AACATAGA		10.2532	1.06093	0.456248
hsa-miR-379-5p	hsa-miR-379-5p_TGGTAGACTATGGAACGTAGGC_+_22	TGGTAGAC		10.1834	3.5972	1.13092
hsa-miR-203a	hsa-miR-203a_GTGAAATGTTTAGGACCACT_+_20	GTGAAATG		10.1757	0.689946	0.456248
hsa-miR-505-3p	hsa-miR-505-3p_GTCAACACTTGCTGGTTTCCTCT_+_23	GTCAACAC		10.1725	18.3396	9.08387
hsa-miR-96-5p	hsa-miR-96-5p_TTTGGCACTAGCACATTTTTGCT_+_23	TTTGGCAC	reference form of hsa-miR-96-5p	10.1692	4.24423	9.28558
hsa-miR-431-3p	hsa-miR-431-3p_TGCAGGTCGTCTTGCAGGGCTTC_+_23	TGCAGGTC		10.1055	4.35621	6.76314
hsa-miR-29b-3p	hsa-miR-29b-3p_TAGCACCATTTGAAATCAGT_+_20	TAGCACCA		10.0832	3.92326	4.10079
hsa-miR-487b	hsa-miR-487b_TCGTACAGGGTCATCCACTT_+_20	TCGTACAG		10.0472	5.62902	4.32757
hsa-miR-181d	hsa-miR-181d_AACATTCATTGTTGTCGGTGGG_+_22	AACATTCA		9.98111	12.1296	12.3915
hsa-miR-1291	hsa-miR-1291_TGGCCCTGACTGAAGACC_+_18	TGGCCCTG		9.98088	1.13657	3.3506
hsa-miR-9-5p	hsa-miR-9-5p_TCTTTGGTTATCTAGCTGTAT_+_21	TCTTTGGT		9.96094	16.0802	10.0156
hsa-miR-199a-3p	hsa-miR-199a-3p_TACAGTAGTCTGCACATTGGT_+_21	TACAGTAG		9.88228	22.4775	5.43628
hsa-miR-199b-3p	hsa-miR-199b-3p_TACAGTAGTCTGCACATTGGT_+_21	TACAGTAG		9.88228	22.4775	5.43628
hsa-miR-30a-3p	hsa-miR-30a-3p_TTTCAGTCGGATGTTTGCAGCT_+_22	TTTCAGTC		9.88028	16.4989	11.025
hsa-miR-15a-5p	hsa-miR-15a-5p_TAGCAGCACATAATGGTTTGTGG_+_23	TAGCAGCA		9.8767	4.5785	4.25901
hsa-miR-125b-2-3p	hsa-miR-125b-2-3p_ATCACAAGTCAGGCTCTTGGGAC_+_23	ATCACAAG		9.8748	8.45963	2.19132
hsa-miR-510	hsa-miR-510_TACTCAGGAGAGTGGCAATCAC_+_22	TACTCAGG	reference form of hsa-miR-510	9.83566	0.256749	0
hsa-miR-1307-3p	hsa-miR-1307-3p_CTCGGCGTGGCGTCGGTCGTGGT_+_23	CTCGGCGT		9.77962	13.8852	13.8589
hsa-miR-370	hsa-miR-370_GCCTGCTGGGGTGGAACCTGG_+_21	GCCTGCTG		9.76678	14.0468	28.4444
hsa-miR-541-5p	hsa-miR-541-5p_AAAGGATTCTGCTGTCGGTCCCACT_+_25	AAAGGATT	reference form of hsa-miR-541-5p	9.76183	1.78323	3.1503
hsa-miR-101-3p	hsa-miR-101-3p_TACAGTACTGTGATAACTG_+_19	TACAGTAC		9.73919	16.6972	39.3288
hsa-miR-488-3p	hsa-miR-488-3p_TTGAAAGGCTATTTCTTGGTC_+_21	TTGAAAGG	reference form of hsa-miR-488-3p	9.7337	3.0472	2.56835
hsa-miR-509-5p	hsa-miR-509-5p_TACTGCAGACAGTGGCAATCA_+_21	TACTGCAG	reference form of hsa-miR-509-5p	9.70571	0.320992	0
hsa-miR-510	hsa-miR-510_TACTCAGGAGAGTGGCAATCA_+_21	TACTCAGG		9.69375	0.192617	0.201172
hsa-miR-30d-3p	hsa-miR-30d-3p_CTTTCAGTCAGATGTTTGCT_+_20	CTTTCAGT		9.66918	2.05252	1.62388
hsa-miR-3651	hsa-miR-3651_GCCCGGTCGCTGGTACATGA_+_20	GCCCGGTC		9.64071	7.08739	9.63514
hsa-miR-376b-3p	hsa-miR-376b-3p_ATCATAGAGGAAAATCCATGT_+_21	ATCATAGA		9.60471	1.09663	0.657419
hsa-miR-301a-3p	hsa-miR-301a-3p_CAGTGCAATAGTATTGTCAAAG_+_22	CAGTGCAA		9.60276	5.55156	15.4355
hsa-miR-200a-3p	hsa-miR-200a-3p_TAACACTGTCTGGTAACGATGT_+_22	TAACACTG	reference form of hsa-miR-200a-3p	9.58908	8.85753	4.68748
hsa-miR-136-3p	hsa-miR-136-3p_ATCATCGTCTCAAATGAGTCTT_+_22	ATCATCGT		9.53939	2.78575	6.55117
hsa-miR-424-5p	hsa-miR-424-5p_CAGCAGCAATTCATGTTTTG_+_20	CAGCAGCA		9.51748	3.11721	4.80136
hsa-miR-514a-5p	hsa-miR-514a-5p_TACTCTGGAGAGTGACAATCAT_+_22	TACTCTGG		9.51589	0.192617	0.201172
hsa-let-7e-3p	hsa-let-7e-3p_CTATACGGCCTCCTAGCTTTC_+_21	CTATACGG		9.46801	2.56601	1.26357
hsa-miR-26b-3p	hsa-miR-26b-3p_CCTGTTCTCCATTACTTGGCT_+_21	CCTGTTCT		9.44001	16.0562	15.4979
hsa-miR-431-3p	hsa-miR-431-3p_CAGGTCGTCTTGCAGGGCTTCT_+_22	CAGGTCGT	reference form of hsa-miR-431-3p	9.41506	25.4301	20.3952
hsa-miR-15b-5p	hsa-miR-15b-5p_TAGCAGCACATCATGGTTT_+_19	TAGCAGCA		9.40957	13.8512	19.8708
hsa-miR-500a-3p	hsa-miR-500a-3p_ATGCACCTGGGCAAGGATTCTG_+_22	ATGCACCT	reference form of hsa-miR-500a-3p	9.36722	15.579	6.6104
hsa-miR-615-3p	hsa-miR-615-3p_TCCGAGCCTGGGTCTCCCTCT_+_21	TCCGAGCC		9.35171	15.1354	42.1233
hsa-miR-299-5p	hsa-miR-299-5p_TGGTTTACCGTCCCACATACAT_+_22	TGGTTTAC	reference form of hsa-miR-299-5p	9.33097	11.018	1.33209
hsa-miR-455-5p	hsa-miR-455-5p_TATGTGCCTTTGGACTACATC_+_21	TATGTGCC		9.24667	1.38977	3.64122
hsa-miR-514a-5p	hsa-miR-514a-5p_TACTCTGGAGAGTGACAATC_+_20	TACTCTGG		9.2445	0.385235	0
hsa-miR-29a-5p	hsa-miR-29a-5p_ACTGATTTCTTTTGGTGTTCAGA_+_23	ACTGATTT		9.23675	0.872361	3.04499
hsa-miR-299-3p	hsa-miR-299-3p_GTATGTGGGATGGTAAACCGCT_+_22	GTATGTGG		9.22866	7.53676	2.37851
hsa-miR-378c	hsa-miR-378c_ACTGGACTTGGAGTCAGAA_+_19	ACTGGACT		9.20988	1.24011	0
hsa-miR-378d	hsa-miR-378d_ACTGGACTTGGAGTCAGAA_+_19	ACTGGACT		9.20988	1.24011	0
hsa-miR-542-5p	hsa-miR-542-5p_CTCGGGGATCATCATGTCACG_+_21	CTCGGGGA		9.19971	0.55003	0.657419
hsa-miR-345-5p	hsa-miR-345-5p_GCTGACTCCTAGTCCAGGGC_+_20	GCTGACTC		9.19284	10.4753	9.53861
hsa-miR-543	hsa-miR-543_AAACATTCGCGGTGCACTTCT_+_21	AAACATTC		9.13436	7.79146	7.66121
hsa-miR-532-3p	hsa-miR-532-3p_CCTCCCACACCCAAGGCTTG_+_20	CCTCCCAC		9.07149	8.96033	10.1627
hsa-miR-181a-3p	hsa-miR-181a-3p_ACCATCGACCGTTGATTGTAC_+_21	ACCATCGA		9.03732	5.2467	1.98951
hsa-miR-3605-3p	hsa-miR-3605-3p_CCTCCGTGTTACCTGTCCTCT_+_21	CCTCCGTG		8.924	11.6277	9.81625
hsa-miR-493-3p	hsa-miR-493-3p_TGAAGGTCTACTGTGTGCCAG_+_21	TGAAGGTC		8.92373	4.01403	0.603515
hsa-miR-425-3p	hsa-miR-425-3p_CATCGGGAATGTCGTGTCCGC_+_21	CATCGGGA		8.91959	12.3747	3.344
hsa-miR-485-5p	hsa-miR-485-5p_AGAGGCTGGCCGTGATGAAT_+_20	AGAGGCTG		8.85248	10.8802	17.2482
hsa-miR-3913-5p	hsa-miR-3913-5p_TTTGGGACTGATCTTGATGTCT_+_22	TTTGGGAC	reference form of hsa-miR-3913-5p	8.84936	1.35692	3.47645
hsa-miR-501-5p	hsa-miR-501-5p_AATCCTTTGTCCCTGGGTGAGA_+_22	AATCCTTT	reference form of hsa-miR-501-5p	8.81335	7.12223	8.30681
hsa-miR-29a-5p	hsa-miR-29a-5p_ACTGATTTCTTTTGGTGTTCAG_+_22	ACTGATTT	reference form of hsa-miR-29a-5p	8.77159	0.0824532	1.38611
hsa-miR-550a-3p	hsa-miR-550a-3p_TGTCTTACTCCCTCAGGCACA_+_21	TGTCTTAC		8.75301	13.1439	27.2665
hsa-miR-374a-5p	hsa-miR-374a-5p_TTATAATACAACCTGATAAGTGT_+_23	TTATAATA		8.71183	3.15669	1.91351
hsa-miR-106b-3p	hsa-miR-106b-3p_ACCGCACTGTGGGTACTTGCT_+_21	ACCGCACT		8.69388	9.84477	28.5945
hsa-miR-30a-3p	hsa-miR-30a-3p_TTTCAGTCGGATGTTTGCAG_+_20	TTTCAGTC		8.63248	3.92166	0.552186
hsa-miR-145-3p	hsa-miR-145-3p_ATTCCTGGAAATACTGTTCT_+_20	ATTCCTGG		8.59344	0.884771	3.94358
hsa-miR-494	hsa-miR-494_TGAAACATACACGGGAAACCTC_+_22	TGAAACAT	reference form of hsa-miR-494	8.56479	8.13169	2.81402
hsa-miR-128	hsa-miR-128_TCACAGTGAACCGGTCTCTTTTT_+_23	TCACAGTG		8.53876	1.66874	1.42277
hsa-miR-29c-5p	hsa-miR-29c-5p_GACCGATTTCTCCTGGTGTT_+_20	GACCGATT		8.53794	3.38714	1.96039
hsa-miR-125b-2-3p	hsa-miR-125b-2-3p_ATCACAAGTCAGGCTCTTGGGA_+_22	ATCACAAG		8.46127	7.35972	5.36793
hsa-miR-378i	hsa-miR-378i_ACTGGACTAGGAGTCAGAAGG_+_21	ACTGGACT	reference form of hsa-miR-378i	8.44238	5.59061	3.05249
hsa-miR-143-5p	hsa-miR-143-5p_GGTGCAGTGCTGCATCTCTGGT_+_22	GGTGCAGT	reference form of hsa-miR-143-5p	8.40864	2.64594	0
hsa-miR-138-5p	hsa-miR-138-5p_AGCTGGTGTTGTGAATCAGGC_+_21	AGCTGGTG		8.40561	6.07279	4.18141
hsa-miR-144-5p	hsa-miR-144-5p_GGATATCATCATATACTGTAAGTT_+_24	GGATATCA		8.40038	23.0621	48.2215
hsa-miR-1185-1-3p	hsa-miR-1185-1-3p_ATATACAGGGGGAGACTCTT_+_20	ATATACAG		8.37501	3.89874	1.69888
hsa-miR-542-3p	hsa-miR-542-3p_TGTGACAGATTGATAACTGAAAG_+_23	TGTGACAG		8.34405	0	0
hsa-miR-668	hsa-miR-668_TGTCACTCGGCTCGGCCCACTACC_+_24	TGTCACTC		8.33579	7.7638	12.8472
hsa-miR-589-3p	hsa-miR-589-3p_TCAGAACAAATGCCGGTTCCCAGA_+_24	TCAGAACA	reference form of hsa-miR-589-3p	8.3273	9.11104	6.07458
hsa-miR-197-3p	hsa-miR-197-3p_TTCACCACCTTCTCCACCCAGCA_+_23	TTCACCAC		8.31879	9.95972	7.59161
hsa-miR-33a-5p	hsa-miR-33a-5p_GTGCATTGTAGTTGCATTGCA_+_21	GTGCATTG	reference form of hsa-miR-33a-5p	8.31703	1.91705	2.57584
hsa-miR-514b-5p	hsa-miR-514b-5p_TTCTCAAGAGGGAGGCAAT_+_19	TTCTCAAG		8.30267	0.385235	0
hsa-miR-3607-3p	hsa-miR-3607-3p_ACTGTAAACGCTTTCTGATG_+_20	ACTGTAAA	reference form of hsa-miR-3607-3p	8.299	16.3408	2.81261
hsa-miR-29b-2-5p	hsa-miR-29b-2-5p_CTGGTTTCACATGGTGGCTTAGAT_+_24	CTGGTTTC		8.27698	9.521	3.99884
hsa-miR-3607-3p	hsa-miR-3607-3p_TACTGTAAACGCTTTCTGATG_+_21	TACTGTAA		8.275	5.6926	6.05498
hsa-miR-125a-3p	hsa-miR-125a-3p_ACAGGTGAGGTTCTTGGGAGC_+_21	ACAGGTGA		8.22451	11.6769	7.81919
hsa-miR-664a-5p	hsa-miR-664a-5p_ACTGGCTAGGGAAAATGATTGGA_+_23	ACTGGCTA		8.17518	14.1016	6.78461
hsa-miR-144-5p	hsa-miR-144-5p_GATATCATCATATACTGTAAGTT_+_23	GATATCAT		8.17321	15.4168	41.8445
hsa-miR-125a-3p	hsa-miR-125a-3p_ACAGGTGAGGTTCTTGGGAGCC_+_22	ACAGGTGA	reference form of hsa-miR-125a-3p	8.16798	13.7935	9.39488
hsa-miR-210	hsa-miR-210_CTGTGCGTGTGACAGCGGCTG_+_21	CTGTGCGT		8.16791	1.24127	0.456248
hsa-miR-20b-5p	hsa-miR-20b-5p_CAAAGTGCTCATAGTGCAGGTAG_+_23	CAAAGTGC	reference form of hsa-miR-20b-5p	8.11188	6.88634	21.306
hsa-miR-376a-5p	hsa-miR-376a-5p_GTAGATTCTCCTTCTATGAGTA_+_22	GTAGATTC	reference form of hsa-miR-376a-5p	8.06852	6.40197	9.36317
hsa-miR-146b-3p	hsa-miR-146b-3p_TGCCCTGTGGACTCAGTTCTGG_+_22	TGCCCTGT	reference form of hsa-miR-146b-3p	8.0491	18.2147	6.16841
hsa-miR-503-5p	hsa-miR-503-5p_TAGCAGCGGGAACAGTTCTGCA_+_22	TAGCAGCG		8.02423	0	0
hsa-miR-193a-5p	hsa-miR-193a-5p_TGGGTCTTTGCGGGCGAGAT_+_20	TGGGTCTT		7.98565	16.2924	3.96836
hsa-miR-148b-3p	hsa-miR-148b-3p_TCAGTGCATCACAGAACTTTGTC_+_23	TCAGTGCA		7.97815	9.97972	3.88319
hsa-miR-200c-3p	hsa-miR-200c-3p_TAATACTGCCGGGTAATGATG_+_21	TAATACTG		7.97049	9.84394	5.76652
hsa-miR-532-5p	hsa-miR-532-5p_CATGCCTTGAGTGTAGGACC_+_20	CATGCCTT		7.90585	8.07633	25.0321
hsa-miR-24-3p	hsa-miR-24-3p_TGGCTCAGTTCAGCAGGAA_+_19	TGGCTCAG		7.88877	3.30101	2.55812
hsa-miR-3615	hsa-miR-3615_TCTCTCGGCTCCTCGCGGCTC_+_21	TCTCTCGG	reference form of hsa-miR-3615	7.88615	1.49008	5.50288
hsa-miR-18a-5p	hsa-miR-18a-5p_TAAGGTGCATCTAGTGCAGAT_+_21	TAAGGTGC		7.88468	8.44168	13.8294
hsa-miR-3200-3p	hsa-miR-3200-3p_CACCTTGCGCTACTCAGGTCTGC_+_23	CACCTTGC		7.86402	7.40147	2.91925
hsa-miR-431-3p	hsa-miR-431-3p_TGCAGGTCGTCTTGCAGGGCT_+_21	TGCAGGTC		7.86303	2.26904	1.03509
hsa-miR-214-3p	hsa-miR-214-3p_ACAGCAGGCACAGACAGGCAG_+_21	ACAGCAGG		7.85567	48.6469	10.529
hsa-miR-455-5p	hsa-miR-455-5p_TGTGCCTTTGGACTACATCGTG_+_22	TGTGCCTT		7.8532	3.18528	0.402343
hsa-miR-23b-3p	hsa-miR-23b-3p_ATCACATTGCCAGGGATTA_+_19	ATCACATT		7.85108	5.17133	3.21636
hsa-miR-542-5p	hsa-miR-542-5p_TCGGGGATCATCATGTCACG_+_20	TCGGGGAT		7.81262	0.755264	1.23627
hsa-miR-487b	hsa-miR-487b_TCGTACAGGGTCATCCACT_+_19	TCGTACAG		7.76809	4.74904	4.70641
hsa-miR-140-3p	hsa-miR-140-3p_TACCACAGGGTAGAACCACG_+_20	TACCACAG		7.76344	11.5479	6.96989
hsa-miR-107	hsa-miR-107_AGCAGCATTGTACAGGGC_+_18	AGCAGCAT		7.70732	21.8363	70.2876
hsa-miR-103a-3p	hsa-miR-103a-3p_AGCAGCATTGTACAGGGC_+_18	AGCAGCAT		7.70732	21.8363	70.2876
hsa-miR-629-5p	hsa-miR-629-5p_TGGGTTTACGTTGGGAGAACTT_+_22	TGGGTTTA		7.69237	4.11566	0.753357
hsa-miR-365a-3p	hsa-miR-365a-3p_TAATGCCCCTAAAAATCCT_+_19	TAATGCCC		7.69166	2.3346	5.90341
hsa-miR-365b-3p	hsa-miR-365b-3p_TAATGCCCCTAAAAATCCT_+_19	TAATGCCC		7.69166	2.3346	5.90341
hsa-miR-514b-3p	hsa-miR-514b-3p_ATTGACACCTCTGTGAGTGG_+_20	ATTGACAC		7.6787	0.169524	0
hsa-miR-3605-3p	hsa-miR-3605-3p_CCTCCGTGTTACCTGTCCTCTAG_+_23	CCTCCGTG	reference form of hsa-miR-3605-3p	7.65731	10.5771	10.1987
hsa-miR-409-5p	hsa-miR-409-5p_AGGTTACCCGAGCAACTTTGCA_+_22	AGGTTACC		7.61174	2.21253	1.03509
hsa-miR-532-5p	hsa-miR-532-5p_ATGCCTTGAGTGTAGGACCGT_+_21	ATGCCTTG		7.59316	7.48593	5.17897
hsa-miR-1260b	hsa-miR-1260b_ATCCCACCACTGCCACCA_+_18	ATCCCACC		7.5491	5.7401	1.52249
hsa-miR-202-3p	hsa-miR-202-3p_AAGAGGTATAGGGCATGGGAAA_+_22	AAGAGGTA		7.5351	30.8921	6.56965
hsa-miR-3651	hsa-miR-3651_AGCCCGGTCGCTGGTACATGA_+_21	AGCCCGGT		7.44543	6.45463	14.0214
hsa-miR-144-5p	hsa-miR-144-5p_GGATATCATCATATACTGT_+_19	GGATATCA		7.38263	26.8528	49.7251
hsa-miR-342-5p	hsa-miR-342-5p_AGGGGTGCTATCTGTGATTGAGG_+_23	AGGGGTGC		7.37889	10.269	12.1704
hsa-miR-514b-5p	hsa-miR-514b-5p_TTCTCAAGAGGGAGGCAATC_+_20	TTCTCAAG		7.37067	0.169524	0
hsa-miR-30c-2-3p	hsa-miR-30c-2-3p_CTGGGAGAAGGCTGTTTACT_+_20	CTGGGAGA		7.37001	8.27967	12.3592
hsa-miR-32-5p	hsa-miR-32-5p_TATTGCACATTACTAAGTTGCA_+_22	TATTGCAC	reference form of hsa-miR-32-5p	7.32762	0.724076	1.11367
hsa-miR-338-3p	hsa-miR-338-3p_TCCAGCATCAGTGATTTTGTTGA_+_23	TCCAGCAT		7.31927	0.83085	5.51661
hsa-miR-1307-3p	hsa-miR-1307-3p_ACTCGGCGTGGCGTCGGTCGT_+_21	ACTCGGCG		7.31495	3.55041	3.06516
hsa-miR-495-3p	hsa-miR-495-3p_AACAAACATGGTGCACTTCTTT_+_22	AACAAACA		7.28474	3.08194	1.78845
hsa-miR-15b-3p	hsa-miR-15b-3p_CGAATCATTATTTGCTGCT_+_19	CGAATCAT		7.27596	10.8572	19.1817
hsa-miR-664a-3p	hsa-miR-664a-3p_ATTCATTTATCCCCAGCCTACA_+_22	ATTCATTT		7.25197	4.79953	2.06324
hsa-miR-542-3p	hsa-miR-542-3p_TGTGACAGATTGATAACTG_+_19	TGTGACAG		7.24431	0	0
hsa-miR-1248	hsa-miR-1248_ACCTTCTTGTATAAGCACTGTGCT_+_24	ACCTTCTT		7.24255	3.0822	5.24707
hsa-miR-377-5p	hsa-miR-377-5p_AGAGGTTGCCCTTGGTGAA_+_19	AGAGGTTG		7.19616	5.82875	1.31484
hsa-miR-30a-3p	hsa-miR-30a-3p_CTTTCAGTCGGATGTTTGCA_+_20	CTTTCAGT		7.16048	6.42985	5.88232
hsa-miR-335-3p	hsa-miR-335-3p_GTTTTTCATTATTGCTCCTGACC_+_23	GTTTTTCA		7.15501	10.0521	5.54612
hsa-miR-542-5p	hsa-miR-542-5p_CTCGGGGATCATCATGTCACGA_+_22	CTCGGGGA		7.10911	0.832124	0.970309
hsa-miR-193a-5p	hsa-miR-193a-5p_TGGGTCTTTGCGGGCGAGATG_+_21	TGGGTCTT		7.05992	13.1825	7.00592
hsa-miR-223-3p	hsa-miR-223-3p_TGTCAGTTTGTCAAATACCCCAAG_+_24	TGTCAGTT		6.99751	3.0456	1.71982
hsa-miR-641	hsa-miR-641_AAAGACATAGGATAGAGTCACCT_+_23	AAAGACAT		6.92401	6.20771	2.09802
hsa-miR-96-5p	hsa-miR-96-5p_TTTGGCACTAGCACATTTTTG_+_21	TTTGGCAC		6.90707	2.63142	11.5495
hsa-miR-212-3p	hsa-miR-212-3p_TAACAGTCTCCAGTCACGGCC_+_21	TAACAGTC	reference form of hsa-miR-212-3p	6.90699	5.57276	3.7582
hsa-miR-576-5p	hsa-miR-576-5p_ATTCTAATTTCTCCACGTCTTT_+_22	ATTCTAAT	reference form of hsa-miR-576-5p	6.89177	2.32722	4.34465
hsa-miR-1185-1-3p	hsa-miR-1185-1-3p_ATATACAGGGGGAGACTCTTA_+_21	ATATACAG		6.84634	3.38854	1.17148
hsa-miR-429	hsa-miR-429_TAATACTGTCTGGTAAAACCG_+_21	TAATACTG		6.82288	5.4351	2.12515
hsa-miR-202-3p	hsa-miR-202-3p_AAGAGGTATAGGGCATGGGAA_+_21	AAGAGGTA		6.81412	21.4199	10.5657
hsa-miR-155-5p	hsa-miR-155-5p_TTAATGCTAATCGTGATAGGG_+_21	TTAATGCT		6.76798	5.16555	1.20961
hsa-miR-145-3p	hsa-miR-145-3p_ATTCCTGGAAATACTGTTC_+_19	ATTCCTGG		6.75718	1.18737	1.76367
hsa-miR-433	hsa-miR-433_ATCATGATGGGCTCCTCGGT_+_20	ATCATGAT		6.7558	1.51527	1.63914
hsa-miR-200a-3p	hsa-miR-200a-3p_TAACACTGTCTGGTAACGATGTT_+_23	TAACACTG		6.73685	9.71084	6.34162
hsa-miR-1224-5p	hsa-miR-1224-5p_GTGAGGACTCGGGAGGTGG_+_19	GTGAGGAC	reference form of hsa-miR-1224-5p	6.71007	1.36887	9.9062
hsa-miR-1291	hsa-miR-1291_TGGCCCTGACTGAAGACCAGCAGTTG_+_26	TGGCCCTG		6.70997	0.357524	0
hsa-miR-223-3p	hsa-miR-223-3p_TGTCAGTTTGTCAAATAC_+_18	TGTCAGTT		6.68775	1.08147	3.5552
hsa-miR-154-5p	hsa-miR-154-5p_TAGGTTATCCGTGTTGCCT_+_19	TAGGTTAT		6.67601	1.37702	1.76367
hsa-miR-299-5p	hsa-miR-299-5p_TGGTTTACCGTCCCACATACA_+_21	TGGTTTAC		6.5923	6.85873	1.13092
hsa-miR-153	hsa-miR-153_TTGCATAGTCACAAAAGTGATC_+_22	TTGCATAG	reference form of hsa-miR-153	6.57132	1.20982	8.35902
hsa-miR-501-3p	hsa-miR-501-3p_AATGCACCCGGGCAAGGATTCTG_+_23	AATGCACC		6.55631	4.72234	2.6737
hsa-miR-500a-5p	hsa-miR-500a-5p_TAATCCTTGCTACCTGGGTGAGAGT_+_25	TAATCCTT		6.52873	2.41674	0
hsa-let-7i-3p	hsa-let-7i-3p_CTGCGCAAGCTACTGCCTTGC_+_21	CTGCGCAA		6.52538	4.80105	4.17206
hsa-miR-889	hsa-miR-889_TTAATATCGGACAACCATTG_+_20	TTAATATC		6.49322	0	1.03509
hsa-miR-1301	hsa-miR-1301_TTGCAGCTGCCTGGGAGTGAC_+_21	TTGCAGCT		6.48753	7.95245	7.36926
hsa-miR-6511a-3p	hsa-miR-6511a-3p_CCTCACCATCCCTTCTGCCTGCA_+_23	CCTCACCA		6.46223	7.50875	4.39053
hsa-miR-455-3p	hsa-miR-455-3p_GCAGTCCATGGGCATATACAC_+_21	GCAGTCCA	reference form of hsa-miR-455-3p	6.39914	17.086	3.46886
hsa-miR-487b	hsa-miR-487b_ATCGTACAGGGTCATCCACTT_+_21	ATCGTACA		6.38245	5.61198	4.67829
hsa-miR-485-3p	hsa-miR-485-3p_GTCATACACGGCTCTCCTCTC_+_21	GTCATACA		6.38181	3.8731	1.45715
hsa-miR-214-3p	hsa-miR-214-3p_TACAGCAGGCACAGACAGGCAGT_+_23	TACAGCAG		6.37904	57.777	16.4038
hsa-miR-501-5p	hsa-miR-501-5p_AATCCTTTGTCCCTGGGTGAGAG_+_23	AATCCTTT		6.36634	5.13452	1.94818
hsa-miR-1269a	hsa-miR-1269a_CTGGACTGAGCCGTGCTACTGG_+_22	CTGGACTG	reference form of hsa-miR-1269a	6.34448	0.128375	0
hsa-miR-589-5p	hsa-miR-589-5p_TGAGAACCACGTCTGCTCTG_+_20	TGAGAACC		6.2887	5.18522	10.401
hsa-miR-26b-3p	hsa-miR-26b-3p_CCTGTTCTCCATTACTTGGCTC_+_22	CCTGTTCT	reference form of hsa-miR-26b-3p	6.28396	11.5165	10.2658
hsa-miR-505-3p	hsa-miR-505-3p_CGTCAACACTTGCTGGTTTCCTC_+_23	CGTCAACA		6.22051	6.83068	5.70076
hsa-miR-18a-3p	hsa-miR-18a-3p_ACTGCCCTAAGTGCTCCTTCTG_+_22	ACTGCCCT		6.20788	3.68546	27.9095
hsa-miR-665	hsa-miR-665_ACCAGGAGGCTGAGGCCC_+_18	ACCAGGAG		6.20671	5.33436	1.20961
hsa-miR-193b-5p	hsa-miR-193b-5p_CGGGGTTTTGAGGGCGAGATG_+_21	CGGGGTTT		6.19619	13.8435	13.9152
hsa-miR-140-5p	hsa-miR-140-5p_CAGTGGTTTTACCCTATGGTAGG_+_23	CAGTGGTT		6.18587	1.94593	0.657419
hsa-miR-431-3p	hsa-miR-431-3p_TGCAGGTCGTCTTGCAGGGCTTCT_+_24	TGCAGGTC		6.17141	8.86932	12.2512
hsa-miR-769-3p	hsa-miR-769-3p_CTGGGATCTCCGGGGTCTTGGT_+_22	CTGGGATC		6.13931	2.12034	2.80671
hsa-miR-2277-5p	hsa-miR-2277-5p_AGCGCGGGCTGAGCGCTGCCAGT_+_23	AGCGCGGG		6.1049	2.81629	0.201172
hsa-miR-629-5p	hsa-miR-629-5p_TGGGTTTACGTTGGGAGAACT_+_21	TGGGTTTA	reference form of hsa-miR-629-5p	6.07583	8.05598	11.5616
hsa-miR-18a-3p	hsa-miR-18a-3p_ACTGCCCTAAGTGCTCCTTCTGG_+_23	ACTGCCCT	reference form of hsa-miR-18a-3p	6.07295	2.23152	6.30915
hsa-miR-337-5p	hsa-miR-337-5p_GAACGGCTTCATACAGGAGTT_+_21	GAACGGCT	reference form of hsa-miR-337-5p	6.07224	1.23844	2.4433
hsa-miR-185-5p	hsa-miR-185-5p_TGGAGAGAAAGGCAGTTCCT_+_20	TGGAGAGA		6.04259	7.18096	10.4469
hsa-miR-136-5p	hsa-miR-136-5p_AGGACTCCATTTGTTTTGATG_+_21	AGGACTCC		6.01269	2.89999	0.603515
hsa-miR-1224-5p	hsa-miR-1224-5p_GTGAGGACTCGGGAGGTGGA_+_20	GTGAGGAC		5.99167	2.07473	15.8706
hsa-miR-32-3p	hsa-miR-32-3p_CAATTTAGTGTGTGTGATATT_+_21	CAATTTAG		5.98035	2.56884	0
hsa-miR-202-3p	hsa-miR-202-3p_AGAGGTATAGGGCATGGGAA_+_20	AGAGGTAT	reference form of hsa-miR-202-3p	5.97341	47.5547	5.05427
hsa-miR-483-5p	hsa-miR-483-5p_AGACGGGAGGAAAGAAGGGAGTGGTT_+_26	AGACGGGA		5.96935	0	0
hsa-miR-195-5p	hsa-miR-195-5p_TAGCAGCACAGAAATATTGG_+_20	TAGCAGCA		5.96077	6.85419	1.73443
hsa-miR-203a	hsa-miR-203a_TGAAATGTTTAGGACCACTAG_+_21	TGAAATGT		5.9327	0.872281	1.2907
hsa-miR-539-3p	hsa-miR-539-3p_ATCATACAAGGACAATTTCTTT_+_22	ATCATACA	reference form of hsa-miR-539-3p	5.92585	2.27835	4.13141
hsa-miR-628-5p	hsa-miR-628-5p_ATGCTGACATATTTACTAGAGG_+_22	ATGCTGAC	reference form of hsa-miR-628-5p	5.89601	3.07052	3.65864
hsa-miR-2110	hsa-miR-2110_TTGGGGAAACGGCCGCTGAGTGA_+_23	TTGGGGAA		5.89168	12.6944	9.5883
hsa-miR-431-3p	hsa-miR-431-3p_TTGCAGGTCGTCTTGCAGGGCTTCT_+_25	TTGCAGGT		5.87288	10.851	4.88028
hsa-miR-381-3p	hsa-miR-381-3p_TATACAAGGGCAAGCTCTCTG_+_21	TATACAAG		5.78509	4.85225	1.13092
hsa-miR-324-5p	hsa-miR-324-5p_CGCATCCCCTAGGGCATTGGTGTA_+_24	CGCATCCC		5.7545	2.60361	0.456248
hsa-miR-502-3p	hsa-miR-502-3p_AATGCACCTGGGCAAGGATTCA_+_22	AATGCACC	reference form of hsa-miR-502-3p	5.73651	9.12973	3.75639
hsa-miR-149-5p	hsa-miR-149-5p_TCTGGCTCCGTGTCTTCACTCCCG_+_24	TCTGGCTC		5.7293	1.33746	1.58728
hsa-miR-142-3p	hsa-miR-142-3p_GTAGTGTTTCCTACTTTATGGAT_+_23	GTAGTGTT		5.69455	0.765226	2.52749
hsa-miR-365a-3p	hsa-miR-365a-3p_TAATGCCCCTAAAAATCCTT_+_20	TAATGCCC		5.6768	3.16155	3.35843
hsa-miR-365b-3p	hsa-miR-365b-3p_TAATGCCCCTAAAAATCCTT_+_20	TAATGCCC		5.6768	3.16155	3.35843
hsa-miR-183-5p	hsa-miR-183-5p_TATGGCACTGGTAGAATTCAC_+_21	TATGGCAC		5.65975	3.75233	9.19016
hsa-miR-1247-5p	hsa-miR-1247-5p_CACCCGTCCCGTTCGTCCCCGG_+_22	CACCCGTC		5.65101	1.86112	2.07019
hsa-miR-671-3p	hsa-miR-671-3p_TCCGGTTCTCAGGGCTCCAC_+_20	TCCGGTTC		5.63525	1.10124	1.00586
hsa-miR-429	hsa-miR-429_TAATACTGTCTGGTAAAACCGT_+_22	TAATACTG	reference form of hsa-miR-429	5.61551	4.5136	4.53014
hsa-miR-590-3p	hsa-miR-590-3p_TAATTTTATGTATAAGCTAGT_+_21	TAATTTTA	reference form of hsa-miR-590-3p	5.57801	2.37672	2.95861
hsa-miR-342-5p	hsa-miR-342-5p_AGGGGTGCTATCTGTGATTGAG_+_22	AGGGGTGC		5.56528	8.55653	5.49086
hsa-miR-507	hsa-miR-507_GTTTTGCACCTTTTGGAGTG_+_20	GTTTTGCA		5.56421	0	0
hsa-miR-151b	hsa-miR-151b_CTCGAGGAGCTCACAGTCT_+_19	CTCGAGGA		5.55019	3.01323	4.50917
hsa-miR-17-3p	hsa-miR-17-3p_ACTGCAGTGAAGGCACTTGT_+_20	ACTGCAGT		5.50721	4.64426	3.88384
hsa-miR-1249	hsa-miR-1249_ACGCCCTTCCCCCCCTTCTTCA_+_22	ACGCCCTT	reference form of hsa-miR-1249	5.50453	3.10847	2.45224
hsa-miR-7-5p	hsa-miR-7-5p_TGGAAGACTAGTGATTTTGTT_+_21	TGGAAGAC		5.49263	1.74376	1.16763
hsa-miR-652-3p	hsa-miR-652-3p_AATGGCGCCACTAGGGTTGTGCA_+_23	AATGGCGC		5.47458	2.1857	1.78338
hsa-miR-485-5p	hsa-miR-485-5p_AGAGGCTGGCCGTGATGAATT_+_21	AGAGGCTG		5.46901	8.5204	8.55789
hsa-miR-140-5p	hsa-miR-140-5p_CAGTGGTTTTACCCTATGGTA_+_21	CAGTGGTT		5.46772	1.56682	0
hsa-miR-3158-3p	hsa-miR-3158-3p_AAGGGCTTCCTCTCTGCAGGA_+_21	AAGGGCTT		5.45876	6.40845	20.3142
hsa-miR-199b-5p	hsa-miR-199b-5p_CCCAGTGTTTAGACTATCTGTTC_+_23	CCCAGTGT	reference form of hsa-miR-199b-5p	5.45256	9.92112	13.9977
hsa-miR-320b	hsa-miR-320b_AAAAGCTGGGTTGAGAGG_+_18	AAAAGCTG		5.44014	3.74137	0.552186
hsa-miR-320c	hsa-miR-320c_AAAAGCTGGGTTGAGAGG_+_18	AAAAGCTG		5.44014	3.74137	0.552186
hsa-miR-374b-3p	hsa-miR-374b-3p_CTTAGCAGGTTGTATTATCATT_+_22	CTTAGCAG	reference form of hsa-miR-374b-3p	5.39075	1.47919	0.603515
hsa-miR-542-3p	hsa-miR-542-3p_TTGTGACAGATTGATAACTG_+_20	TTGTGACA		5.37031	0	0
hsa-miR-379-3p	hsa-miR-379-3p_TATGTAACATGGTCCACTAACT_+_22	TATGTAAC	reference form of hsa-miR-379-3p	5.33909	3.91643	1.20703
hsa-miR-138-5p	hsa-miR-138-5p_AGCTGGTGTTGTGAATCAGGCCGTT_+_25	AGCTGGTG		5.33849	1.18349	1.86966
hsa-miR-199a-5p	hsa-miR-199a-5p_CCCAGTGTTCAGACTACCTGT_+_21	CCCAGTGT		5.33651	13.7961	9.91917
hsa-let-7b-3p	hsa-let-7b-3p_CTATACAACCTACTGCCTTCC_+_21	CTATACAA		5.33637	8.08073	9.01479
hsa-miR-19a-3p	hsa-miR-19a-3p_TTGTGCAAATCTATGCAAAACTG_+_23	TTGTGCAA		5.32707	0.723889	1.53648
hsa-miR-202-5p	hsa-miR-202-5p_TTTCCTATGCATATACTTCTT_+_21	TTTCCTAT		5.30311	0.835555	0.456248
hsa-miR-425-3p	hsa-miR-425-3p_ATCGGGAATGTCGTGTCCGCCC_+_22	ATCGGGAA	reference form of hsa-miR-425-3p	5.27475	5.13975	11.6105
hsa-miR-941	hsa-miR-941_CACCCGGCTGTGTGCACATG_+_20	CACCCGGC		5.23722	9.81505	12.9642
hsa-miR-21-3p	hsa-miR-21-3p_AACACCAGTCGATGGGCTGTCT_+_22	AACACCAG		5.234	2.18073	0.456248
hsa-miR-505-3p	hsa-miR-505-3p_GTCAACACTTGCTGGTTTCCT_+_21	GTCAACAC		5.19323	7.16136	1.51601
hsa-miR-598	hsa-miR-598_TACGTCATCGTTGTCATCGTC_+_21	TACGTCAT		5.18567	3.05371	8.16172
hsa-miR-2114-5p	hsa-miR-2114-5p_TAGTCCCTTCCTTGAAGCGGTC_+_22	TAGTCCCT	reference form of hsa-miR-2114-5p	5.15847	4.8502	6.91101
hsa-miR-495-3p	hsa-miR-495-3p_AAACAAACATGGTGCACTTCT_+_21	AAACAAAC		5.15307	3.31158	0
hsa-miR-154-5p	hsa-miR-154-5p_TAGGTTATCCGTGTTGCCTTC_+_21	TAGGTTAT		5.14202	3.50612	1.775
hsa-miR-214-5p	hsa-miR-214-5p_TGCCTGTCTACACTTGCTGTGC_+_22	TGCCTGTC	reference form of hsa-miR-214-5p	5.12231	41.2822	26.73
hsa-miR-140-5p	hsa-miR-140-5p_CAGTGGTTTTACCCTATGGTAGGT_+_24	CAGTGGTT		5.09222	3.16677	1.73443
hsa-miR-3651	hsa-miR-3651_CATAGCCCGGTCGCTGGTACATGA_+_24	CATAGCCC	reference form of hsa-miR-3651	5.09058	1.49686	0.970309
hsa-miR-362-5p	hsa-miR-362-5p_AATCCTTGGAACCTAGGTGTGAGTG_+_25	AATCCTTG		5.07996	4.3866	1.89368
hsa-miR-664a-3p	hsa-miR-664a-3p_TATTCATTTATCCCCAGCCT_+_20	TATTCATT		5.05332	2.75647	3.73179
hsa-miR-143-5p	hsa-miR-143-5p_GGTGCAGTGCTGCATCTCTGGTC_+_23	GGTGCAGT		5.03881	12.1107	12.7523
hsa-miR-29c-5p	hsa-miR-29c-5p_GACCGATTTCTCCTGGTGTTCAG_+_23	GACCGATT		5.03343	1.75682	0.402343
hsa-miR-151b	hsa-miR-151b_TCGAGGAGCTCACAGTCTA_+_19	TCGAGGAG		5.01124	3.3403	0.753357
hsa-miR-382-5p	hsa-miR-382-5p_AGTTGTTCGTGGTGGATTCGC_+_21	AGTTGTTC		4.99476	4.50356	4.07355
hsa-miR-452-5p	hsa-miR-452-5p_TGTTTGCAGAGGAAACTGAGAC_+_22	TGTTTGCA		4.99113	1.96864	0.603515
hsa-miR-185-5p	hsa-miR-185-5p_TGGAGAGAAAGGCAGTTCCTGAT_+_23	TGGAGAGA		4.98859	2.19438	0.603515
hsa-miR-30d-3p	hsa-miR-30d-3p_CTTTCAGTCAGATGTTTGCTG_+_21	CTTTCAGT		4.97705	0.335812	0.728573
hsa-miR-323b-3p	hsa-miR-323b-3p_CCCAATACACGGTCGACCTC_+_20	CCCAATAC		4.964	1.27405	1.36881
hsa-miR-1285-3p	hsa-miR-1285-3p_TCTGGGCAACAAAGTGAGACC_+_21	TCTGGGCA		4.96043	4.23477	9.59695
hsa-miR-10b-3p	hsa-miR-10b-3p_ACAGATTCGATTCTAGGGGAAT_+_22	ACAGATTC	reference form of hsa-miR-10b-3p	4.93676	5.18863	2.83476
hsa-miR-1291	hsa-miR-1291_GTGGCCCTGACTGAAGACCAGC_+_22	GTGGCCCT		4.91376	0.647435	0
hsa-miR-1301	hsa-miR-1301_TTGCAGCTGCCTGGGAGTGACTTCA_+_25	TTGCAGCT		4.90581	2.72898	0.954529
hsa-miR-29c-5p	hsa-miR-29c-5p_ACCGATTTCTCCTGGTGTTCA_+_21	ACCGATTT		4.90511	4.30289	4.1122
hsa-miR-369-5p	hsa-miR-369-5p_AGATCGACCGTGTTATATTC_+_20	AGATCGAC		4.901	2.13477	1.42656
hsa-miR-664b-5p	hsa-miR-664b-5p_TGGGCTAAGGGAGATGATTGGGT_+_23	TGGGCTAA		4.79918	3.59811	1.13092
hsa-miR-1180	hsa-miR-1180_TTTCCGGCTCGCGTGGGTGTG_+_21	TTTCCGGC		4.78474	3.67336	9.36689
hsa-miR-598	hsa-miR-598_TACGTCATCGTTGTCATCGTCAT_+_23	TACGTCAT		4.77901	2.80102	4.02136
hsa-miR-421	hsa-miR-421_TCAACAGACATTAATTGGGCGC_+_22	TCAACAGA		4.70997	1.81378	0
hsa-miR-668	hsa-miR-668_TGTCACTCGGCTCGGCCCACTAC_+_23	TGTCACTC	reference form of hsa-miR-668	4.69396	6.80487	2.30497
hsa-miR-10b-3p	hsa-miR-10b-3p_CAGATTCGATTCTAGGGGAAT_+_21	CAGATTCG		4.68882	4.88661	2.11457
hsa-miR-19a-3p	hsa-miR-19a-3p_TGTGCAAATCTATGCAAAACT_+_21	TGTGCAAA		4.6824	2.2223	5.49948
hsa-miR-500a-3p	hsa-miR-500a-3p_AATGCACCTGGGCAAGGATTCT_+_22	AATGCACC		4.65734	6.76704	2.04148
hsa-miR-93-3p	hsa-miR-93-3p_ACTGCTGAGCTAGCACTTCCCG_+_22	ACTGCTGA	reference form of hsa-miR-93-3p	4.65311	0.81096	1.17148
hsa-miR-10b-3p	hsa-miR-10b-3p_AGATTCGATTCTAGGGGAAT_+_20	AGATTCGA		4.64058	8.14681	8.12697
hsa-miR-664a-3p	hsa-miR-664a-3p_TATTCATTTATCCCCAGCCTACAA_+_24	TATTCATT		4.63162	2.79222	4.91585
hsa-miR-541-5p	hsa-miR-541-5p_AAAGGATTCTGCTGTCGGTCC_+_21	AAAGGATT		4.56122	1.51308	0.201172
hsa-miR-127-5p	hsa-miR-127-5p_GAAGCTCAGAGGGCTCTGATTC_+_22	GAAGCTCA		4.54475	2.89775	1.45715
hsa-miR-202-5p	hsa-miR-202-5p_TTCCTATGCATATACTTCT_+_19	TTCCTATG		4.52775	1.85669	0.834451
hsa-miR-335-5p	hsa-miR-335-5p_TCAAGAGCAATAACGAAAAAT_+_21	TCAAGAGC		4.5241	6.26226	11.1506
hsa-miR-337-5p	hsa-miR-337-5p_GAACGGCTTCATACAGGAGT_+_20	GAACGGCT		4.51681	1.33634	1.43744
hsa-miR-409-5p	hsa-miR-409-5p_AGGTTACCCGAGCAACTTTGC_+_21	AGGTTACC		4.51477	1.22161	2.4212
hsa-miR-106b-5p	hsa-miR-106b-5p_TAAAGTGCTGACAGTGCAGATAG_+_23	TAAAGTGC		4.50423	4.394	3.84504
hsa-miR-200b-3p	hsa-miR-200b-3p_TAATACTGCCTGGTAATGATGA_+_22	TAATACTG	reference form of hsa-miR-200b-3p	4.50304	7.36066	3.09889
hsa-miR-485-5p	hsa-miR-485-5p_AGAGGCTGGCCGTGATGAATTCGA_+_24	AGAGGCTG		4.50199	10.8828	13.5987
hsa-miR-452-5p	hsa-miR-452-5p_AACTGTTTGCAGAGGAAACTGAGA_+_24	AACTGTTT		4.4911	1.13207	0
hsa-miR-675-5p	hsa-miR-675-5p_TGGTGCGGAGAGGGCCCACAGT_+_22	TGGTGCGG		4.49007	2.81148	5.53723
hsa-miR-654-5p	hsa-miR-654-5p_ATGGTGGGCCGCAGAACATGT_+_21	ATGGTGGG		4.46182	8.1967	5.37594
hsa-miR-299-3p	hsa-miR-299-3p_TATGTGGGATGGTAAACCGC_+_20	TATGTGGG		4.41592	2.76869	1.83978
hsa-miR-27b-5p	hsa-miR-27b-5p_AGAGCTTAGCTGATTGGTGAACA_+_23	AGAGCTTA		4.41112	4.68724	3.6504
hsa-miR-18a-5p	hsa-miR-18a-5p_TAAGGTGCATCTAGTGCAGA_+_20	TAAGGTGC		4.39028	6.11032	6.65511
hsa-miR-576-5p	hsa-miR-576-5p_ATTCTAATTTCTCCACGTCT_+_20	ATTCTAAT		4.38399	4.18486	12.0143
hsa-miR-106b-3p	hsa-miR-106b-3p_CCGCACTGTGGGTACTTGC_+_19	CCGCACTG		4.35739	6.13718	3.10646
hsa-miR-342-5p	hsa-miR-342-5p_AGGGGTGCTATCTGTGATTGA_+_21	AGGGGTGC	reference form of hsa-miR-342-5p	4.35707	6.4032	5.06772
hsa-miR-152	hsa-miR-152_TCAGTGCATGACAGAACTTGGGC_+_23	TCAGTGCA		4.35696	5.15971	0.728573
hsa-miR-361-3p	hsa-miR-361-3p_CCCCCAGGTGTGATTCTGATT_+_21	CCCCCAGG		4.35587	5.56456	2.62543
hsa-miR-16-2-3p	hsa-miR-16-2-3p_CCAATATTACTGTGCTGCTTT_+_21	CCAATATT		4.35478	1.16398	2.78257
hsa-miR-363-3p	hsa-miR-363-3p_ATTGCACGGTATCCATCTGT_+_20	ATTGCACG		4.34205	8.59904	12.9964
hsa-miR-532-3p	hsa-miR-532-3p_CCTCCCACACCCAAGGCTTGCAA_+_23	CCTCCCAC		4.32669	8.81649	3.24273
hsa-miR-10a-3p	hsa-miR-10a-3p_CAAATTCGTATCTAGGGGAAT_+_21	CAAATTCG		4.31026	12.6037	5.22808
hsa-miR-17-3p	hsa-miR-17-3p_ACTGCAGTGAAGGCACTTG_+_19	ACTGCAGT		4.30714	5.15878	6.69046
hsa-miR-887	hsa-miR-887_GTGAACGGGCGCCATCCCGAG_+_21	GTGAACGG		4.30632	1.29407	3.68167
hsa-miR-431-3p	hsa-miR-431-3p_TGCAGGTCGTCTTGCAGGGCTT_+_22	TGCAGGTC		4.29722	2.70829	7.19021
hsa-miR-99b-3p	hsa-miR-99b-3p_CAAGCTCGTGTCTGTGGGTC_+_20	CAAGCTCG		4.29517	5.78642	2.07468
hsa-miR-506-5p	hsa-miR-506-5p_TATTCAGGAAGGTGTTACTTAA_+_22	TATTCAGG	reference form of hsa-miR-506-5p	4.29401	0.192617	0
hsa-miR-513a-3p	hsa-miR-513a-3p_TAAATTTCACCTTTCTGAGAAG_+_22	TAAATTTC		4.29271	0	0.527402
hsa-miR-513c-3p	hsa-miR-513c-3p_TAAATTTCACCTTTCTGAGAAG_+_22	TAAATTTC		4.29271	0	0.527402
hsa-miR-370	hsa-miR-370_TGCCTGCTGGGGTGGAACCTGGT_+_23	TGCCTGCT		4.29149	18.9833	19.2032
hsa-miR-660-5p	hsa-miR-660-5p_TACCCATTGCATATCGGAGTT_+_21	TACCCATT		4.28768	1.13195	4.38324
hsa-miR-29b-1-5p	hsa-miR-29b-1-5p_GCTGGTTTCATATGGTGGTTTAG_+_23	GCTGGTTT		4.28707	2.30454	2.8913
hsa-miR-455-3p	hsa-miR-455-3p_ATGCAGTCCATGGGCATATACA_+_22	ATGCAGTC		4.28492	1.94709	0.728573
hsa-miR-1287	hsa-miR-1287_TGCTGGATCAGTGGTTCGAGTCT_+_23	TGCTGGAT		4.2768	5.2274	1.00586
hsa-miR-3651	hsa-miR-3651_CCCGGTCGCTGGTACATGA_+_19	CCCGGTCG		4.26783	1.63715	0.402343
hsa-miR-29b-2-5p	hsa-miR-29b-2-5p_CTGGTTTCACATGGTGGCTTAG_+_22	CTGGTTTC	reference form of hsa-miR-29b-2-5p	4.26443	4.84356	1.71725
hsa-miR-324-5p	hsa-miR-324-5p_CGCATCCCCTAGGGCATTGGT_+_21	CGCATCCC		4.26095	3.72769	5.41641
hsa-miR-454-3p	hsa-miR-454-3p_AGTGCAATATTGCTTATAGGGT_+_22	AGTGCAAT		4.2528	1.3795	1.71982
hsa-miR-99a-3p	hsa-miR-99a-3p_CAAGCTCGCTTCTATGGGTCT_+_21	CAAGCTCG		4.2371	5.0765	2.79245
hsa-miR-377-3p	hsa-miR-377-3p_ATCACACAAAGGCAACTTTTG_+_21	ATCACACA		4.22328	0.870714	1.64113
hsa-miR-2277-5p	hsa-miR-2277-5p_AGCGCGGGCTGAGCGCTGCCAGTC_+_24	AGCGCGGG	reference form of hsa-miR-2277-5p	4.21885	1.38559	0.201172
hsa-miR-190a	hsa-miR-190a_TGATATGTTTGATATATTAGG_+_21	TGATATGT		4.20508	3.2318	4.71629
hsa-miR-1307-5p	hsa-miR-1307-5p_TCGACCGGACCTCGACCGGCTCGT_+_24	TCGACCGG		4.20182	0.335812	1.69251
hsa-miR-21-3p	hsa-miR-21-3p_ATGGCAACACCAGTCGATGGGCTGTC_+_26	ATGGCAAC		4.18829	0.418265	0
hsa-miR-3913-5p	hsa-miR-3913-5p_TTGGGACTGATCTTGATGTCT_+_21	TTGGGACT		4.15542	0.207438	0.402343
hsa-miR-20b-5p	hsa-miR-20b-5p_CAAAGTGCTCATAGTGCAGGTA_+_22	CAAAGTGC		4.15325	3.89485	6.1476
hsa-miR-1248	hsa-miR-1248_ACCTTCTTGTATAAGCACTGTGC_+_23	ACCTTCTT		4.14037	1.148	0.351014
hsa-miR-106b-5p	hsa-miR-106b-5p_TAAAGTGCTGACAGTGCAG_+_19	TAAAGTGC		4.13842	3.31004	7.72951
hsa-miR-502-3p	hsa-miR-502-3p_AATGCACCTGGGCAAGGATTCAG_+_23	AATGCACC		4.12877	4.36169	2.0054
hsa-miR-744-5p	hsa-miR-744-5p_TGCGGGGCTAGGGCTAACAG_+_20	TGCGGGGC		4.07967	8.84059	1.70789
hsa-miR-615-3p	hsa-miR-615-3p_TCCGAGCCTGGGTCTCCCTCTT_+_22	TCCGAGCC	reference form of hsa-miR-615-3p	4.06389	11.9058	18.9122
hsa-miR-432-5p	hsa-miR-432-5p_TTGGAGTAGGTCATTGGGTGGAT_+_23	TTGGAGTA		4.04657	5.29916	1.77109
hsa-miR-651	hsa-miR-651_TTTAGGATAAGCTTGACTTTTG_+_22	TTTAGGAT	reference form of hsa-miR-651	4.04154	0.763217	1.23879
hsa-miR-1301	hsa-miR-1301_TTGCAGCTGCCTGGGAGTGACTT_+_23	TTGCAGCT		4.00936	3.25719	1.51601
hsa-miR-143-5p	hsa-miR-143-5p_GGTGCAGTGCTGCATCTCTGG_+_21	GGTGCAGT		3.99824	0.67147	1.03509
hsa-miR-21-3p	hsa-miR-21-3p_CATGGCAACACCAGTCGATGGGCT_+_24	CATGGCAA		3.98337	1.09146	0
hsa-miR-29b-1-5p	hsa-miR-29b-1-5p_GCTGGTTTCATATGGTGGTTTAGA_+_24	GCTGGTTT	reference form of hsa-miR-29b-1-5p	3.98188	6.43424	3.32171
hsa-miR-132-3p	hsa-miR-132-3p_TAACAGTCTACAGCCATGGTC_+_21	TAACAGTC		3.96901	9.1951	4.23922
hsa-miR-148a-5p	hsa-miR-148a-5p_AAAGTTCTGAGACACTCCGA_+_20	AAAGTTCT		3.95713	4.04981	4.72172
hsa-miR-425-5p	hsa-miR-425-5p_AATGACACGATCACTCCCGTT_+_21	AATGACAC		3.9181	7.2693	12.4782
hsa-miR-4662a-5p	hsa-miR-4662a-5p_TTAGCCAATTGTCCATCTTTAG_+_22	TTAGCCAA	reference form of hsa-miR-4662a-5p	3.91074	1.38082	3.85783
hsa-miR-940	hsa-miR-940_AAGGCAGGGCCCCCGCTCCCC_+_21	AAGGCAGG	reference form of hsa-miR-940	3.89948	1.8796	0.970309
hsa-miR-29c-5p	hsa-miR-29c-5p_GACCGATTTCTCCTGGTGTTCAGA_+_24	GACCGATT		3.8817	2.68283	0.954529
hsa-miR-150-5p	hsa-miR-150-5p_TCTCCCAACCCTTGTACCAGTGC_+_23	TCTCCCAA		3.87654	9.32549	1.45715
hsa-miR-29c-5p	hsa-miR-29c-5p_TGACCGATTTCTCCTGGTGTTCAG_+_24	TGACCGAT		3.87259	1.92146	1.10437
hsa-miR-3651	hsa-miR-3651_CCATAGCCCGGTCGCTGGTACATGA_+_25	CCATAGCC		3.85656	0.721047	0.552186
hsa-miR-1301	hsa-miR-1301_TTGCAGCTGCCTGGGAGTGACTTC_+_24	TTGCAGCT	reference form of hsa-miR-1301	3.85482	7.07066	4.58956
hsa-miR-139-3p	hsa-miR-139-3p_TGGAGACGCGGCCCTGTTGGAGT_+_23	TGGAGACG	reference form of hsa-miR-139-3p	3.85458	14.0776	11.7979
hsa-miR-1291	hsa-miR-1291_TGGCCCTGACTGAAGACCAGCAGTT_+_25	TGGCCCTG		3.85426	0	0
hsa-miR-30a-3p	hsa-miR-30a-3p_CTTTCAGTCGGATGTTTGCAGCT_+_23	CTTTCAGT		3.8414	2.55097	3.71815
hsa-miR-202-3p	hsa-miR-202-3p_AGAGGTATAGGGCATGGGAAAA_+_22	AGAGGTAT		3.80201	32.4711	5.49893
hsa-miR-130b-5p	hsa-miR-130b-5p_ACTCTTTCCCTGTTGCACTAC_+_21	ACTCTTTC	reference form of hsa-miR-130b-5p	3.79734	1.84396	0.552186
hsa-miR-339-5p	hsa-miR-339-5p_TCCCTGTCCTCCAGGAGCT_+_19	TCCCTGTC		3.78978	1.76262	1.64171
hsa-miR-708-3p	hsa-miR-708-3p_CAACTAGACTGTGAGCTTCTAGA_+_23	CAACTAGA		3.78345	2.16166	0
hsa-miR-30c-1-3p	hsa-miR-30c-1-3p_CTGGGAGAGGGTTGTTTACTCC_+_22	CTGGGAGA	reference form of hsa-miR-30c-1-3p	3.78217	9.99889	32.9213
hsa-miR-1285-3p	hsa-miR-1285-3p_TCTGGGCAACAAAGTGAGACCTT_+_23	TCTGGGCA		3.77399	0.785025	2.2992
hsa-miR-598	hsa-miR-598_TACGTCATCGTTGTCATCGT_+_20	TACGTCAT		3.74553	0.59118	0.351014
hsa-miR-17-5p	hsa-miR-17-5p_TCAAAGTGCTTACAGTGCAGGTA_+_23	TCAAAGTG		3.7394	1.76082	3.43333
hsa-miR-1226-3p	hsa-miR-1226-3p_TCACCAGCCCTGTGTTCCCTAG_+_22	TCACCAGC	reference form of hsa-miR-1226-3p	3.72972	0.999243	0.201172
hsa-miR-129-5p	hsa-miR-129-5p_CTTTTTGCGGTCTGGGCTTG_+_20	CTTTTTGC		3.72886	0.192617	35.9256
hsa-miR-506-5p	hsa-miR-506-5p_TATTCAGGAAGGTGTTACTT_+_20	TATTCAGG		3.71519	0	0
hsa-miR-339-3p	hsa-miR-339-3p_TGAGCGCCTCGACGACAGA_+_19	TGAGCGCC		3.71157	0.169524	6.08909
hsa-miR-202-3p	hsa-miR-202-3p_TAAAGAGGTATAGGGCATGGGA_+_22	TAAAGAGG		3.70155	3.15116	0
hsa-miR-1296	hsa-miR-1296_TTAGGGCCCTGGCTCCATCTC_+_21	TTAGGGCC		3.67439	1.40611	1.99215
hsa-miR-3615	hsa-miR-3615_TCTCTCGGCTCCTCGCGGCTCGCG_+_24	TCTCTCGG		3.65612	1.27431	0.970309
hsa-miR-502-3p	hsa-miR-502-3p_ATGCACCTGGGCAAGGATTC_+_20	ATGCACCT		3.65401	2.4787	1.51105
hsa-miR-500a-3p	hsa-miR-500a-3p_ATGCACCTGGGCAAGGATTC_+_20	ATGCACCT		3.65401	2.4787	1.51105
hsa-miR-181a-3p	hsa-miR-181a-3p_ACCATCGACCGTTGATTGT_+_19	ACCATCGA		3.64655	2.21966	3.21501
hsa-miR-17-5p	hsa-miR-17-5p_TCAAAGTGCTTACAGTGCAGGT_+_22	TCAAAGTG		3.62055	3.72847	5.67346
hsa-miR-3651	hsa-miR-3651_GCCATAGCCCGGTCGCTGGTACATGA_+_26	GCCATAGC		3.6138	0.923602	1.49134
hsa-miR-7-5p	hsa-miR-7-5p_TGGAAGACTAGTGATTTTGTTGTTT_+_25	TGGAAGAC		3.60702	0	0.711387
hsa-miR-299-5p	hsa-miR-299-5p_ATGGTTTACCGTCCCACATAC_+_21	ATGGTTTA		3.60675	3.90175	1.5625
hsa-miR-708-3p	hsa-miR-708-3p_AACTAGACTGTGAGCTTCTAG_+_21	AACTAGAC		3.5879	1.03526	1.64107
hsa-miR-455-3p	hsa-miR-455-3p_TGCAGTCCATGGGCATATACAC_+_22	TGCAGTCC		3.57005	3.80278	0.728573
hsa-miR-505-3p	hsa-miR-505-3p_CGTCAACACTTGCTGGTTTCC_+_21	CGTCAACA		3.56887	2.3412	2.39454
hsa-miR-15b-5p	hsa-miR-15b-5p_TAGCAGCACATCATGGTT_+_18	TAGCAGCA		3.55947	6.8921	14.9863
hsa-miR-136-3p	hsa-miR-136-3p_CATCATCGTCTCAAATGAGTC_+_21	CATCATCG		3.54816	1.88071	0.603515
hsa-miR-203a	hsa-miR-203a_GTGAAATGTTTAGGACCACTA_+_21	GTGAAATG		3.54798	0.124984	0.456248
hsa-miR-30c-1-3p	hsa-miR-30c-1-3p_CTGGGAGAGGGTTGTTTACTC_+_21	CTGGGAGA		3.54499	6.31723	10.4275
hsa-miR-513b	hsa-miR-513b_TTCACAAGGAGGTGTCATT_+_19	TTCACAAG		3.54005	0	0
hsa-miR-19a-3p	hsa-miR-19a-3p_TTGTGCAAATCTATGCAAAACTGA_+_24	TTGTGCAA		3.52783	0.462805	3.80685
hsa-miR-377-5p	hsa-miR-377-5p_AGAGGTTGCCCTTGGTGA_+_18	AGAGGTTG		3.52541	3.91519	0.456248
hsa-miR-500a-3p	hsa-miR-500a-3p_ATGCACCTGGGCAAGGATTCT_+_21	ATGCACCT		3.49054	3.90487	6.18748
hsa-miR-1291	hsa-miR-1291_GTGGCCCTGACTGAAGACCAGCAGT_+_25	GTGGCCCT		3.48978	0	0
hsa-miR-125b-1-3p	hsa-miR-125b-1-3p_ACGGGTTAGGCTCTTGGGAGC_+_21	ACGGGTTA		3.45535	7.75983	13.715
hsa-miR-539-5p	hsa-miR-539-5p_AGAAATTATCCTTGGTGTGTTC_+_22	AGAAATTA		3.41877	1.49303	4.28069
hsa-miR-7-1-3p	hsa-miR-7-1-3p_CAACAAATCACAGTCTGCCATA_+_22	CAACAAAT	reference form of hsa-miR-7-1-3p	3.41693	1.86664	1.71046
hsa-miR-22-5p	hsa-miR-22-5p_AGTTCTTCAGTGGCAAGCTT_+_20	AGTTCTTC		3.40743	1.75907	2.4854
hsa-miR-376a-5p	hsa-miR-376a-5p_TAGATTCTCCTTCTATGAGT_+_20	TAGATTCT		3.39603	0.164906	0
hsa-miR-574-5p	hsa-miR-574-5p_TGAGTGTGTGTGTGTGAGTGTG_+_22	TGAGTGTG		3.38793	34.5193	14.7763
hsa-miR-369-3p	hsa-miR-369-3p_AATAATACATGGTTGATCTTTT_+_22	AATAATAC		3.37351	0.0824532	0
hsa-miR-374a-3p	hsa-miR-374a-3p_CTTATCAGATTGTATTGTAAT_+_21	CTTATCAG		3.3581	1.41385	2.51772
hsa-miR-202-3p	hsa-miR-202-3p_AGAGGTATAGGGCATGGGAAAAC_+_23	AGAGGTAT		3.32107	6.12534	0.954529
hsa-miR-425-3p	hsa-miR-425-3p_CCATCGGGAATGTCGTGTCCGC_+_22	CCATCGGG		3.30249	4.5465	1.33209
hsa-miR-195-3p	hsa-miR-195-3p_CCAATATTGGCTGTGCTGCTC_+_21	CCAATATT		3.26621	3.97135	1.26093
hsa-miR-1291	hsa-miR-1291_GTGGCCCTGACTGAAGACCAGCAGTTG_+_27	GTGGCCCT		3.22672	3.12071	0.351014
hsa-miR-133a	hsa-miR-133a_TTTGGTCCCCTTCAACCAGCTG_+_22	TTTGGTCC	reference form of hsa-miR-133a	3.2232	5.62506	15.4256
hsa-miR-181a-3p	hsa-miR-181a-3p_AACCATCGACCGTTGATTGTACC_+_23	AACCATCG		3.18851	1.0324	0.702028
hsa-miR-136-5p	hsa-miR-136-5p_AGGACTCCATTTGTTTTGATGA_+_22	AGGACTCC		3.18554	1.85967	1.80476
hsa-miR-3651	hsa-miR-3651_TGCCATAGCCCGGTCGCTGGTACATGA_+_27	TGCCATAG		3.18285	2.29934	2.14179
hsa-miR-501-5p	hsa-miR-501-5p_AATCCTTTGTCCCTGGGTGAG_+_21	AATCCTTT		3.16114	2.23987	0.527402
hsa-miR-339-3p	hsa-miR-339-3p_TGAGCGCCTCGACGACAGAG_+_20	TGAGCGCC		3.14708	4.50728	3.95352
hsa-miR-514a-5p	hsa-miR-514a-5p_TACTCTGGAGAGTGACAAT_+_19	TACTCTGG		3.14249	0	0
hsa-miR-338-3p	hsa-miR-338-3p_TCCAGCATCAGTGATTTTGT_+_20	TCCAGCAT		3.11335	0.0824532	0.711387
hsa-miR-330-5p	hsa-miR-330-5p_TCTCTGGGCCTGTGTCTTAGG_+_21	TCTCTGGG		3.1133	1.19315	1.2907
hsa-miR-125a-3p	hsa-miR-125a-3p_ACAGGTGAGGTTCTTGGGAGCCT_+_23	ACAGGTGA		3.10411	3.09407	1.61459
hsa-miR-503-5p	hsa-miR-503-5p_TAGCAGCGGGAACAGTTCTGCAGT_+_24	TAGCAGCG		3.09577	0.210828	0
hsa-miR-20b-5p	hsa-miR-20b-5p_CAAAGTGCTCATAGTGCAGGTAGT_+_24	CAAAGTGC		3.09495	0.728506	2.96304
hsa-miR-370	hsa-miR-370_GCCTGCTGGGGTGGAACCT_+_19	GCCTGCTG		3.08558	2.96035	5.55168
hsa-miR-455-3p	hsa-miR-455-3p_ATGCAGTCCATGGGCATATACAC_+_23	ATGCAGTC		3.07102	3.29357	2.78923
hsa-miR-502-3p	hsa-miR-502-3p_AATGCACCTGGGCAAGGATT_+_20	AATGCACC		3.06457	2.23907	0.711387
hsa-miR-500a-3p	hsa-miR-500a-3p_AATGCACCTGGGCAAGGATT_+_20	AATGCACC		3.06457	2.23907	0.711387
hsa-miR-6511b-3p	hsa-miR-6511b-3p_CCTCACCACCCCTTCTGCCTGC_+_22	CCTCACCA		3.06287	2.10454	2.34296
hsa-miR-129-5p	hsa-miR-129-5p_CTTTTTGCGGTCTGGGCTTGCT_+_22	CTTTTTGC		3.05774	0	76.6084
hsa-miR-708-3p	hsa-miR-708-3p_CAACTAGACTGTGAGCTTCT_+_20	CAACTAGA		3.05764	0.462805	0.858591
hsa-miR-628-5p	hsa-miR-628-5p_ATGCTGACATATTTACTAGAGGGT_+_24	ATGCTGAC		3.03794	2.93846	2.89515
hsa-miR-361-3p	hsa-miR-361-3p_TCCCCCAGGTGTGATTCTG_+_19	TCCCCCAG		3.03697	6.54959	4.21259
hsa-miR-106b-3p	hsa-miR-106b-3p_TACCGCACTGTGGGTACT_+_18	TACCGCAC		3.03361	5.54744	18.8348
hsa-miR-320b	hsa-miR-320b_AAAAGCTGGGTTGAGAGGGCAA_+_22	AAAAGCTG	reference form of hsa-miR-320b	3.03278	3.59305	3.6321
hsa-miR-374b-5p	hsa-miR-374b-5p_ATATAATACAACCTGCTAAG_+_20	ATATAATA		3.01191	1.6088	4.58698
hsa-miR-500a-5p	hsa-miR-500a-5p_TAATCCTTGCTACCTGGGTGAG_+_22	TAATCCTT		3.00766	3.07772	1.25421
hsa-miR-127-3p	hsa-miR-127-3p_ATCGGATCCGTCTGAGCTTGGCT_+_23	ATCGGATC		2.99238	2.28917	3.75382
hsa-miR-370	hsa-miR-370_GCCTGCTGGGGTGGAACCTG_+_20	GCCTGCTG		2.99183	4.77769	6.74961
hsa-miR-363-3p	hsa-miR-363-3p_ATTGCACGGTATCCATCTG_+_19	ATTGCACG		2.98822	8.55808	20.413
hsa-miR-22-5p	hsa-miR-22-5p_AGTTCTTCAGTGGCAAGCTTTAT_+_23	AGTTCTTC		2.96724	0.96132	0.527402
hsa-miR-15b-3p	hsa-miR-15b-3p_CGAATCATTATTTGCTGCTC_+_20	CGAATCAT		2.96347	2.62218	5.88669
hsa-miR-369-5p	hsa-miR-369-5p_AGATCGACCGTGTTATATTCGC_+_22	AGATCGAC	reference form of hsa-miR-369-5p	2.96336	1.48186	0
hsa-miR-873-3p	hsa-miR-873-3p_GAGACTGATGAGTTCCCGGGA_+_21	GAGACTGA		2.93376	0.343724	6.21362
hsa-miR-331-5p	hsa-miR-331-5p_CTAGGTATGGTCCCAGGGATCC_+_22	CTAGGTAT	reference form of hsa-miR-331-5p	2.91721	0.501946	0.834451
hsa-miR-506-5p	hsa-miR-506-5p_TATTCAGGAAGGTGTTACTTA_+_21	TATTCAGG		2.91497	0.192617	0
hsa-miR-641	hsa-miR-641_AAAGACATAGGATAGAGTCACCTC_+_24	AAAGACAT	reference form of hsa-miR-641	2.9104	1.2688	0.201172
hsa-miR-28-5p	hsa-miR-28-5p_CAAGGAGCTCACAGTCTATTG_+_21	CAAGGAGC		2.8969	2.5508	0.728573
hsa-miR-1307-3p	hsa-miR-1307-3p_ACTCGGCGTGGCGTCGGTCG_+_20	ACTCGGCG		2.89014	0.637005	2.41249
hsa-miR-550a-3p	hsa-miR-550a-3p_TGTCTTACTCCCTCAGGCACAT_+_22	TGTCTTAC	reference form of hsa-miR-550a-3p	2.8885	1.6695	1.4399
hsa-miR-425-3p	hsa-miR-425-3p_CATCGGGAATGTCGTGTCCGCCC_+_23	CATCGGGA		2.88339	2.17195	4.29756
hsa-miR-452-5p	hsa-miR-452-5p_AACTGTTTGCAGAGGAAACTG_+_21	AACTGTTT		2.82828	0.587789	0.858591
hsa-miR-1247-5p	hsa-miR-1247-5p_ACCCGTCCCGTTCGTCCCCGGAC_+_23	ACCCGTCC		2.82551	2.77309	1.48193
hsa-miR-497-5p	hsa-miR-497-5p_CAGCAGCACACTGTGGTTTGTAC_+_23	CAGCAGCA		2.81929	7.09685	3.23319
hsa-miR-30e-3p	hsa-miR-30e-3p_TTTCAGTCGGATGTTTACAGC_+_21	TTTCAGTC		2.81151	2.6524	3.53552
hsa-miR-140-5p	hsa-miR-140-5p_CAGTGGTTTTACCCTATGGT_+_20	CAGTGGTT		2.79701	0.577741	0.711387
hsa-miR-363-3p	hsa-miR-363-3p_ATTGCACGGTATCCATCTGTA_+_21	ATTGCACG		2.78287	5.10048	3.76561
hsa-miR-202-3p	hsa-miR-202-3p_AAGAGGTATAGGGCATGGGAAAA_+_23	AAGAGGTA		2.77095	8.91366	1.58716
hsa-miR-15b-3p	hsa-miR-15b-3p_CGAATCATTATTTGCTGCTCTA_+_22	CGAATCAT	reference form of hsa-miR-15b-3p	2.76323	0.98516	6.29959
hsa-miR-130b-5p	hsa-miR-130b-5p_ACTCTTTCCCTGTTGCACT_+_19	ACTCTTTC		2.75246	0.852297	1.00843
hsa-miR-335-3p	hsa-miR-335-3p_TTTTTCATTATTGCTCCTGAC_+_21	TTTTTCAT		2.74947	4.16171	1.56062
hsa-miR-505-3p	hsa-miR-505-3p_GTCAACACTTGCTGGTTTCCTC_+_22	GTCAACAC		2.74358	3.0594	2.28521
hsa-miR-196b-5p	hsa-miR-196b-5p_TAGGTAGTTTCCTGTTGTTGG_+_21	TAGGTAGT		2.73614	1.84383	0.201172
hsa-miR-4677-3p	hsa-miR-4677-3p_TCTGTGAGACCAAAGAACTACT_+_22	TCTGTGAG	reference form of hsa-miR-4677-3p	2.73569	3.06201	5.65633
hsa-miR-378i	hsa-miR-378i_ACTGGACTAGGAGTCAGAAG_+_20	ACTGGACT		2.71445	0.320992	0.351014
hsa-miR-323a-5p	hsa-miR-323a-5p_AGGTGGTCCGTGGCGCGTTCG_+_21	AGGTGGTC		2.68194	2.15313	4.19726
hsa-miR-142-3p	hsa-miR-142-3p_AGTGTTTCCTACTTTATGGAT_+_21	AGTGTTTC		2.64687	2.06405	0
hsa-miR-505-3p	hsa-miR-505-3p_TCAACACTTGCTGGTTTCCTCT_+_22	TCAACACT		2.63816	4.49469	2.89515
hsa-miR-29b-1-5p	hsa-miR-29b-1-5p_GCTGGTTTCATATGGTGGTTTA_+_22	GCTGGTTT		2.62068	1.22058	0.456248
hsa-miR-95	hsa-miR-95_TTCAACGGGTATTTATTGAG_+_20	TTCAACGG		2.61501	1.72812	0.804686
hsa-miR-21-3p	hsa-miR-21-3p_CAACACCAGTCGATGGGCT_+_19	CAACACCA		2.6149	2.24139	1.6689
hsa-miR-377-3p	hsa-miR-377-3p_AATCACACAAAGGCAACTTTTG_+_22	AATCACAC		2.60578	0.444595	0.456248
hsa-miR-3615	hsa-miR-3615_TCTCTCGGCTCCTCGCGGC_+_19	TCTCTCGG		2.58305	0.513249	0.201172
hsa-miR-375	hsa-miR-375_TTTGTTCGTTCGGCTCGCGTG_+_21	TTTGTTCG		2.58144	1.09587	1027.96
hsa-miR-494	hsa-miR-494_TGAAACATACACGGGAAACCTCTT_+_24	TGAAACAT		2.56457	2.79575	2.64265
hsa-miR-376a-5p	hsa-miR-376a-5p_GTAGATTCTCCTTCTATGAGTAC_+_23	GTAGATTC		2.54692	3.67695	1.80476
hsa-miR-29b-2-5p	hsa-miR-29b-2-5p_CTGGTTTCACATGGTGGCTTAGATT_+_25	CTGGTTTC		2.54597	0.96732	0
hsa-miR-214-3p	hsa-miR-214-3p_TACAGCAGGCACAGACAGGCAG_+_22	TACAGCAG		2.54401	25.9328	9.58221
hsa-miR-1306-5p	hsa-miR-1306-5p_CCACCTCCCCTGCAAACGTCC_+_21	CCACCTCC		2.53564	4.13875	4.48298
hsa-miR-195-3p	hsa-miR-195-3p_CCAATATTGGCTGTGCTGCTCCA_+_23	CCAATATT		2.51977	9.43167	8.77594
hsa-miR-664b-3p	hsa-miR-664b-3p_TTCATTTGCCTCCCAGCCTAC_+_21	TTCATTTG		2.50899	2.3774	0.402343
hsa-miR-148a-5p	hsa-miR-148a-5p_CAAAGTTCTGAGACACTCCGACT_+_23	CAAAGTTC		2.50861	5.96613	2.6737
hsa-miR-3605-3p	hsa-miR-3605-3p_CCTCCGTGTTACCTGTCCTCTA_+_22	CCTCCGTG		2.50305	1.93917	0.527402
hsa-miR-625-3p	hsa-miR-625-3p_GACTATAGAACTTTCCCCCTCA_+_22	GACTATAG	reference form of hsa-miR-625-3p	2.50294	0.400055	1.71982
hsa-miR-550a-3p	hsa-miR-550a-3p_TGTCTTACTCCCTCAGGCAC_+_20	TGTCTTAC		2.5013	1.22824	1.40406
hsa-miR-29a-5p	hsa-miR-29a-5p_ACTGATTTCTTTTGGTGTTC_+_20	ACTGATTT		2.4833	0	0.456248
hsa-miR-365a-5p	hsa-miR-365a-5p_AGGGACTTTTGGGGGCAGATGTG_+_23	AGGGACTT	reference form of hsa-miR-365a-5p	2.47788	10.6643	12.0478
hsa-miR-106b-5p	hsa-miR-106b-5p_TAAAGTGCTGACAGTGCAGATAGT_+_24	TAAAGTGC		2.47419	1.64308	1.80476
hsa-miR-511	hsa-miR-511_CGTGTCTTTTGCTCTGCAGTCA_+_22	CGTGTCTT		2.46727	12.724	3.66425
hsa-miR-139-5p	hsa-miR-139-5p_TCTACAGTGCACGTGTCT_+_18	TCTACAGT		2.46548	17.6422	6.47389
hsa-miR-3651	hsa-miR-3651_CTGCCATAGCCCGGTCGCTGGTACATGA_+_28	CTGCCATA		2.46293	0.624321	0.456248
hsa-miR-589-3p	hsa-miR-589-3p_TCAGAACAAATGCCGGTTCCCAG_+_23	TCAGAACA		2.46064	2.07344	0.657419
hsa-miR-942	hsa-miR-942_TCTTCTCTGTTTTGGCCATGTG_+_22	TCTTCTCT	reference form of hsa-miR-942	2.45431	0.678155	1.05976
hsa-miR-125b-1-3p	hsa-miR-125b-1-3p_ACGGGTTAGGCTCTTGGGAG_+_20	ACGGGTTA		2.44728	5.06809	4.52313
hsa-miR-196a-5p	hsa-miR-196a-5p_TAGGTAGTTTCATGTTGTTGGGAT_+_24	TAGGTAGT		2.44696	0.971842	0.603515
hsa-miR-675-5p	hsa-miR-675-5p_TGGTGCGGAGAGGGCCCACAGTG_+_23	TGGTGCGG	reference form of hsa-miR-675-5p	2.44643	2.67384	0.878416
hsa-miR-2110	hsa-miR-2110_TTGGGGAAACGGCCGCTGAGTG_+_22	TTGGGGAA	reference form of hsa-miR-2110	2.43274	3.61876	3.70448
hsa-miR-320b	hsa-miR-320b_GAAAAGCTGGGTTGAGAGGGC_+_21	GAAAAGCT		2.4119	6.36913	11.9786
hsa-miR-30b-3p	hsa-miR-30b-3p_CTGGGAGGTGGATGTTTACTT_+_21	CTGGGAGG		2.3994	1.84629	2.14179
hsa-miR-450a-3p	hsa-miR-450a-3p_ATTGGGGACATTTTGCATTCA_+_21	ATTGGGGA		2.38031	0.253359	0.201172
hsa-miR-450a-3p	hsa-miR-450a-3p_ATTGGGGACATTTTGCATTCAT_+_22	ATTGGGGA	reference form of hsa-miR-450a-3p	2.37993	0	0
hsa-miR-330-3p	hsa-miR-330-3p_GCAAAGCACACGGCCTGCAGAGA_+_23	GCAAAGCA	reference form of hsa-miR-330-3p	2.3516	4.10853	7.74867
hsa-miR-378a-5p	hsa-miR-378a-5p_CTCCTGACTCCAGGTCCTGT_+_20	CTCCTGAC		2.3443	0.444595	0.201172
hsa-miR-425-3p	hsa-miR-425-3p_ATCGGGAATGTCGTGTCCGC_+_20	ATCGGGAA		2.32557	0.380352	1.23627
hsa-miR-486-3p	hsa-miR-486-3p_CGGGGCAGCTCAGTACAGGATA_+_22	CGGGGCAG		2.28916	10.266	6.20963
hsa-miR-615-3p	hsa-miR-615-3p_TCCGAGCCTGGGTCTCCCT_+_19	TCCGAGCC		2.27406	0.510219	0.552186
hsa-miR-23b-3p	hsa-miR-23b-3p_TCACATTGCCAGGGATTACC_+_20	TCACATTG		2.27335	2.77853	2.9724
hsa-miR-584-5p	hsa-miR-584-5p_TTATGGTTTGCCTGGGACT_+_19	TTATGGTT		2.26535	5.5187	9.31773
hsa-miR-212-3p	hsa-miR-212-3p_TAACAGTCTCCAGTCACGGCCA_+_22	TAACAGTC		2.26354	4.92328	3.14585
hsa-miR-342-5p	hsa-miR-342-5p_GGGGTGCTATCTGTGATTGAGG_+_22	GGGGTGCT		2.25962	1.67554	0.603515
hsa-miR-320c	hsa-miR-320c_AAAAGCTGGGTTGAGAGGGT_+_20	AAAAGCTG	reference form of hsa-miR-320c	2.25287	2.24301	3.29285
hsa-miR-330-3p	hsa-miR-330-3p_CAAAGCACACGGCCTGCAGAGAGG_+_24	CAAAGCAC		2.25205	3.43174	0.728573
hsa-miR-539-3p	hsa-miR-539-3p_ATCATACAAGGACAATTTCTT_+_21	ATCATACA		2.22534	0.702836	7.76566
hsa-miR-1299	hsa-miR-1299_TTCTGGAATTCTGTGTGAGGG_+_21	TTCTGGAA		2.22008	0.707248	1.49187
hsa-miR-664a-5p	hsa-miR-664a-5p_CTGGCTAGGGAAAATGATTGG_+_21	CTGGCTAG		2.21994	1.46484	0.402343
hsa-miR-365a-5p	hsa-miR-365a-5p_AGGGACTTTTGGGGGCAGATGTGT_+_24	AGGGACTT		2.20684	8.43317	4.59541
hsa-miR-330-5p	hsa-miR-330-5p_TCTCTGGGCCTGTGTCTTAGGC_+_22	TCTCTGGG	reference form of hsa-miR-330-5p	2.20576	0.638233	0.657419
hsa-miR-200c-3p	hsa-miR-200c-3p_TAATACTGCCGGGTAATGAT_+_20	TAATACTG		2.2019	1.61217	2.22452
hsa-miR-2110	hsa-miR-2110_TTGGGGAAACGGCCGCTGAGT_+_21	TTGGGGAA		2.19749	4.06986	5.31297
hsa-miR-363-3p	hsa-miR-363-3p_ATTGCACGGTATCCATCTGTAA_+_22	ATTGCACG		2.19717	4.29238	3.69513
hsa-miR-501-5p	hsa-miR-501-5p_AATCCTTTGTCCCTGGGTGAGAGTGC_+_26	AATCCTTT		2.18431	1.05115	1.74695
hsa-miR-488-3p	hsa-miR-488-3p_TTGAAAGGCTATTTCTTGGT_+_20	TTGAAAGG		2.17009	0.169524	0
hsa-miR-369-5p	hsa-miR-369-5p_AGATCGACCGTGTTATATTCGCT_+_23	AGATCGAC		2.16611	3.56795	2.34064
hsa-miR-452-5p	hsa-miR-452-5p_TGTTTGCAGAGGAAACTGAGACT_+_23	TGTTTGCA		2.16203	0.591026	0.456248
hsa-miR-320b	hsa-miR-320b_AAAAGCTGGGTTGAGAGGGCA_+_21	AAAAGCTG		2.13252	5.65142	9.81061
hsa-miR-199a-5p	hsa-miR-199a-5p_CCCAGTGTTCAGACTACCTGTTCA_+_24	CCCAGTGT		2.12756	10.4759	11.04
hsa-miR-299-5p	hsa-miR-299-5p_TGGTTTACCGTCCCACATAC_+_20	TGGTTTAC		2.11911	1.70862	0.402343
hsa-miR-1291	hsa-miR-1291_GTGGCCCTGACTGAAGACCAGCA_+_23	GTGGCCCT		2.09637	1.51895	1.05304
hsa-miR-873-3p	hsa-miR-873-3p_GAGACTGATGAGTTCCCGGGAA_+_22	GAGACTGA		2.09549	0.500718	5.16565
hsa-miR-455-3p	hsa-miR-455-3p_CAGTCCATGGGCATATACACTT_+_22	CAGTCCAT		2.09228	5.85526	1.95018
hsa-miR-33b-5p	hsa-miR-33b-5p_GTGCATTGCTGTTGCATTGCA_+_21	GTGCATTG		2.0613	0.442586	2.29913
hsa-miR-324-5p	hsa-miR-324-5p_CGCATCCCCTAGGGCATTG_+_19	CGCATCCC		2.03815	1.23982	0.603515
hsa-miR-4423-5p	hsa-miR-4423-5p_AGTTGCCTTTTTGTTCCCATGC_+_22	AGTTGCCT	reference form of hsa-miR-4423-5p	2.03777	11.8178	7.72221
hsa-miR-873-3p	hsa-miR-873-3p_GGAGACTGATGAGTTCCCGGGA_+_22	GGAGACTG	reference form of hsa-miR-873-3p	2.02801	0.128375	8.20236
hsa-miR-130b-5p	hsa-miR-130b-5p_ACTCTTTCCCTGTTGCACTA_+_20	ACTCTTTC		2.02203	0.210828	0.834451
hsa-miR-16-2-3p	hsa-miR-16-2-3p_CCAATATTACTGTGCTGCTT_+_20	CCAATATT		2.01392	1.74229	4.45154
hsa-miR-455-5p	hsa-miR-455-5p_TGTGCCTTTGGACTACATCGT_+_21	TGTGCCTT		2.00611	1.92758	0.552186
hsa-miR-1301	hsa-miR-1301_TTGCAGCTGCCTGGGAGTGA_+_20	TTGCAGCT		2.00611	4.64669	1.63177
hsa-miR-6511a-3p	hsa-miR-6511a-3p_CCTCACCATCCCTTCTGCCTGCAG_+_24	CCTCACCA		1.99366	2.07802	0.201172
hsa-miR-181a-2-3p	hsa-miR-181a-2-3p_AACCACTGACCGTTGACTGTAC_+_22	AACCACTG		1.98695	1.10465	2.27136
hsa-miR-455-3p	hsa-miR-455-3p_GCAGTCCATGGGCATATACA_+_20	GCAGTCCA		1.98174	3.07257	3.15468
hsa-miR-665	hsa-miR-665_ACCAGGAGGCTGAGGCCCCT_+_20	ACCAGGAG	reference form of hsa-miR-665	1.9502	0.780407	3.31327
hsa-miR-668	hsa-miR-668_TGTCACTCGGCTCGGCCCACTA_+_22	TGTCACTC		1.94855	1.0876	0
hsa-miR-671-3p	hsa-miR-671-3p_CTCCGGTTCTCAGGGCTCCACCT_+_23	CTCCGGTT		1.94839	1.28813	1.17148
hsa-miR-212-5p	hsa-miR-212-5p_ACCTTGGCTCTAGACTGCTTACT_+_23	ACCTTGGC	reference form of hsa-miR-212-5p	1.94741	4.06108	2.94404
hsa-miR-513c-3p	hsa-miR-513c-3p_TAAATTTCACCTTTCTGAGAAGA_+_23	TAAATTTC	reference form of hsa-miR-513c-3p	1.94671	0	0
hsa-miR-576-5p	hsa-miR-576-5p_ATTCTAATTTCTCCACGTCTT_+_21	ATTCTAAT		1.94346	1.21541	4.938
hsa-miR-299-3p	hsa-miR-299-3p_GTATGTGGGATGGTAAACCGC_+_21	GTATGTGG		1.93796	0.876584	0.351014
hsa-miR-885-5p	hsa-miR-885-5p_TCCATTACACTACCCTGCCT_+_20	TCCATTAC		1.9145	0	0.201172
hsa-miR-32-5p	hsa-miR-32-5p_TATTGCACATTACTAAGTTGCAT_+_23	TATTGCAC		1.90004	0	0
hsa-miR-330-5p	hsa-miR-330-5p_TCTCTGGGCCTGTGTCTTAG_+_20	TCTCTGGG		1.89366	0.380352	1.76367
hsa-miR-125a-3p	hsa-miR-125a-3p_ACAGGTGAGGTTCTTGGGAG_+_20	ACAGGTGA		1.88551	3.30694	0.804686
hsa-miR-1291	hsa-miR-1291_GTGGCCCTGACTGAAGACCAGCAGTTGT_+_28	GTGGCCCT		1.88518	0.128375	0
hsa-miR-770-5p	hsa-miR-770-5p_TCCAGTACCACGTGTCAGGGC_+_21	TCCAGTAC		1.86163	2.1877	3.83105
hsa-miR-654-5p	hsa-miR-654-5p_TGGTGGGCCGCAGAACATGT_+_20	TGGTGGGC		1.85621	4.05249	0
hsa-miR-641	hsa-miR-641_AAAGACATAGGATAGAGTCACC_+_22	AAAGACAT		1.83926	1.78836	0.351014
hsa-miR-20b-5p	hsa-miR-20b-5p_CAAAGTGCTCATAGTGCAGGT_+_21	CAAAGTGC		1.82804	4.96201	6.06014
hsa-miR-195-3p	hsa-miR-195-3p_CCAATATTGGCTGTGCTGCT_+_20	CCAATATT		1.82129	5.41083	1.91404
hsa-miR-1303	hsa-miR-1303_TTTTAGAGACGGGGTCTTGCTC_+_22	TTTTAGAG		1.8211	4.7793	0.201172
hsa-miR-30b-3p	hsa-miR-30b-3p_CTGGGAGGTGGATGTTTACT_+_20	CTGGGAGG		1.80387	2.00347	0
hsa-miR-331-3p	hsa-miR-331-3p_CCCCTGGGCCTATCCTAGA_+_19	CCCCTGGG		1.79989	0.981186	2.04406
hsa-miR-6511b-3p	hsa-miR-6511b-3p_CCTCACCACCCCTTCTGCCTGCA_+_23	CCTCACCA	reference form of hsa-miR-6511b-3p	1.78705	3.20453	6.58421
hsa-miR-30c-2-3p	hsa-miR-30c-2-3p_CTGGGAGAAGGCTGTTTACTC_+_21	CTGGGAGA		1.78398	2.93093	4.0153
hsa-miR-3158-3p	hsa-miR-3158-3p_AAGGGCTTCCTCTCTGCAGGAC_+_22	AAGGGCTT	reference form of hsa-miR-3158-3p	1.78105	0.854872	1.77757
hsa-miR-106a-5p	hsa-miR-106a-5p_AAAAGTGCTTACAGTGCAGGT_+_21	AAAAGTGC		1.7736	2.16305	4.75741
hsa-miR-335-3p	hsa-miR-335-3p_GTTTTTCATTATTGCTCCTGAC_+_22	GTTTTTCA		1.77222	2.65678	4.82444
hsa-miR-455-3p	hsa-miR-455-3p_ATGCAGTCCATGGGCATATAC_+_21	ATGCAGTC		1.77195	0.793024	0.201172
hsa-miR-331-5p	hsa-miR-331-5p_CTAGGTATGGTCCCAGGGAT_+_20	CTAGGTAT		1.7693	2.27599	0.702028
hsa-miR-365a-5p	hsa-miR-365a-5p_AGGGACTTTTGGGGGCAGATG_+_21	AGGGACTT		1.76492	0.828328	0
hsa-miR-96-5p	hsa-miR-96-5p_TTTGGCACTAGCACATTTTTGC_+_22	TTTGGCAC		1.76384	0	0.456248
hsa-miR-7-5p	hsa-miR-7-5p_TGGAAGACTAGTGATTTTGTTGTTG_+_25	TGGAAGAC		1.76357	0.497328	2.83985
hsa-miR-378a-5p	hsa-miR-378a-5p_TCCTGACTCCAGGTCCTGTGT_+_21	TCCTGACT		1.75132	0.192617	1.17148
hsa-miR-4685-3p	hsa-miR-4685-3p_TCTCCCTTCCTGCCCTGGCT_+_20	TCTCCCTT		1.73297	3.98408	9.44944
hsa-miR-664b-3p	hsa-miR-664b-3p_TTCATTTGCCTCCCAGCCT_+_19	TTCATTTG		1.70471	0.969634	1.64113
hsa-miR-30d-3p	hsa-miR-30d-3p_TTTCAGTCAGATGTTTGCTG_+_20	TTTCAGTC		1.69397	0	0
hsa-miR-30d-3p	hsa-miR-30d-3p_TTCAGTCAGATGTTTGCTGC_+_20	TTCAGTCA		1.68923	0.339048	0.728573
hsa-miR-1303	hsa-miR-1303_TTTTAGAGACGGGGTCTTGCTCT_+_23	TTTTAGAG		1.6882	8.04183	1.97232
hsa-miR-151b	hsa-miR-151b_CTCGAGGAGCTCACAGTCTAGA_+_22	CTCGAGGA		1.68793	0.0824532	1.37265
hsa-miR-199b-5p	hsa-miR-199b-5p_CCCAGTGTTTAGACTATCTGTT_+_22	CCCAGTGT		1.68024	2.38279	6.01283
hsa-miR-30b-3p	hsa-miR-30b-3p_CTGGGAGGTGGATGTTTACTTC_+_22	CTGGGAGG	reference form of hsa-miR-30b-3p	1.65695	4.48155	4.37044
hsa-miR-139-5p	hsa-miR-139-5p_TCTACAGTGCACGTGTCTC_+_19	TCTACAGT		1.64572	23.9157	5.8264
hsa-miR-132-3p	hsa-miR-132-3p_TAACAGTCTACAGCCATGGT_+_20	TAACAGTC		1.64223	0.589171	0
hsa-miR-365a-5p	hsa-miR-365a-5p_AGGGACTTTTGGGGGCAGATGT_+_22	AGGGACTT		1.62873	8.67988	5.52233
hsa-miR-330-3p	hsa-miR-330-3p_CAAAGCACACGGCCTGCAGAGA_+_22	CAAAGCAC		1.60684	3.18138	4.43286
hsa-miR-625-3p	hsa-miR-625-3p_GACTATAGAACTTTCCCCCT_+_20	GACTATAG		1.6052	0.508631	1.17148
hsa-miR-342-5p	hsa-miR-342-5p_AGGGGTGCTATCTGTGATTGAGGG_+_24	AGGGGTGC		1.6052	1.32264	0
hsa-miR-4423-5p	hsa-miR-4423-5p_GTTGCCTTTTTGTTCCCATGCT_+_22	GTTGCCTT		1.60516	11.8393	15.421
hsa-miR-665	hsa-miR-665_ACCAGGAGGCTGAGGCCCCTCA_+_22	ACCAGGAG		1.59873	0.572969	1.45715
hsa-miR-330-5p	hsa-miR-330-5p_TCTCTGGGCCTGTGTCTTA_+_19	TCTCTGGG		1.59551	1.01987	1.28076
hsa-miR-3607-3p	hsa-miR-3607-3p_TGTAAACGCTTTCTGATG_+_18	TGTAAACG		1.59415	2.00992	1.77757
hsa-miR-106a-5p	hsa-miR-106a-5p_AAAAGTGCTTACAGTGCAGGTA_+_22	AAAAGTGC		1.58719	3.77479	3.26944
hsa-miR-30c-1-3p	hsa-miR-30c-1-3p_CTGGGAGAGGGTTGTTTACT_+_20	CTGGGAGA		1.56426	6.58367	6.04318
hsa-miR-1307-5p	hsa-miR-1307-5p_TCGACCGGACCTCGACCGG_+_19	TCGACCGG		1.55723	1.58372	0.201172
hsa-miR-133a	hsa-miR-133a_TTGGTCCCCTTCAACCAGCTGTA_+_23	TTGGTCCC		1.5344	1.3271	5.3118
hsa-miR-223-3p	hsa-miR-223-3p_GTCAGTTTGTCAAATACCCCAA_+_22	GTCAGTTT		1.52897	1.34633	1.80476
hsa-miR-146b-3p	hsa-miR-146b-3p_TGCCCTGTGGACTCAGTTCTG_+_21	TGCCCTGT		1.49799	3.62228	0.702028
hsa-miR-651	hsa-miR-651_TTTAGGATAAGCTTGACTTTT_+_21	TTTAGGAT		1.44652	0	0
hsa-miR-342-5p	hsa-miR-342-5p_GGGGTGCTATCTGTGATTGA_+_20	GGGGTGCT		1.44559	1.10823	3.48646
hsa-miR-664b-3p	hsa-miR-664b-3p_TTCATTTGCCTCCCAGCCTA_+_20	TTCATTTG		1.43013	0.926281	0.351014
hsa-miR-210	hsa-miR-210_ACTGTGCGTGTGACAGCGGCT_+_21	ACTGTGCG		1.42946	2.74904	5.04881
hsa-miR-942	hsa-miR-942_TTCTCTGTTTTGGCCATGTGTG_+_22	TTCTCTGT		1.41237	0.394076	0.657419
hsa-miR-33b-5p	hsa-miR-33b-5p_GTGCATTGCTGTTGCATTGC_+_20	GTGCATTG	reference form of hsa-miR-33b-5p	1.38443	0.339048	0
hsa-miR-4732-3p	hsa-miR-4732-3p_GCCCTGACCTGTCCTGTTCTGC_+_22	GCCCTGAC		1.36925	0.935122	1.53584
hsa-miR-196b-5p	hsa-miR-196b-5p_TAGGTAGTTTCCTGTTGTTG_+_20	TAGGTAGT		1.35442	1.3554	0
hsa-miR-16-2-3p	hsa-miR-16-2-3p_CACCAATATTACTGTGCTGCT_+_21	CACCAATA		1.35313	1.67261	7.59195
hsa-miR-589-5p	hsa-miR-589-5p_TGAGAACCACGTCTGCTCTGAG_+_22	TGAGAACC	reference form of hsa-miR-589-5p	1.33771	3.45842	2.14876
hsa-miR-181a-3p	hsa-miR-181a-3p_ACCATCGACCGTTGATTGTA_+_20	ACCATCGA		1.33705	1.08154	0.728573
hsa-miR-22-5p	hsa-miR-22-5p_AGTTCTTCAGTGGCAAGCT_+_19	AGTTCTTC		1.32258	0.807757	0.970309
hsa-miR-17-3p	hsa-miR-17-3p_ACTGCAGTGAAGGCACTTGTAG_+_22	ACTGCAGT	reference form of hsa-miR-17-3p	1.31918	1.60413	0
hsa-miR-181a-2-3p	hsa-miR-181a-2-3p_ACCACTGACCGTTGACTGTA_+_20	ACCACTGA		1.31708	1.02101	1.80476
hsa-miR-769-3p	hsa-miR-769-3p_TGGGATCTCCGGGGTCTTGGTT_+_22	TGGGATCT		1.30645	1.14382	3.26501
hsa-miR-1306-5p	hsa-miR-1306-5p_CCACCTCCCCTGCAAACGTCCA_+_22	CCACCTCC	reference form of hsa-miR-1306-5p	1.30548	1.94405	4.23866
hsa-miR-202-3p	hsa-miR-202-3p_AAGAGGTATAGGGCATGGGA_+_20	AAGAGGTA		1.30484	8.80444	1.1557
hsa-miR-421	hsa-miR-421_ACAGACATTAATTGGGCGCCT_+_21	ACAGACAT		1.30198	0.24736	0
hsa-miR-151b	hsa-miR-151b_CTCGAGGAGCTCACAGTCTAG_+_21	CTCGAGGA		1.29001	1.22627	0
hsa-miR-185-5p	hsa-miR-185-5p_GAGAGAAAGGCAGTTCCTG_+_19	GAGAGAAA		1.2887	1.64503	2.80935
hsa-miR-3200-3p	hsa-miR-3200-3p_CACCTTGCGCTACTCAGGTCTGCT_+_24	CACCTTGC		1.28774	1.2472	0.201172
hsa-miR-744-5p	hsa-miR-744-5p_GCGGGGCTAGGGCTAACAGCA_+_21	GCGGGGCT		1.2766	2.66135	0.657419
hsa-miR-342-5p	hsa-miR-342-5p_GGGGTGCTATCTGTGATTGAGGGA_+_24	GGGGTGCT		1.2766	2.28433	2.19332
hsa-miR-202-3p	hsa-miR-202-3p_AGAGGTATAGGGCATGGGA_+_19	AGAGGTAT		1.25369	15.776	2.11953
hsa-miR-370	hsa-miR-370_CTGCTGGGGTGGAACCTGGTCT_+_22	CTGCTGGG		1.24726	4.84683	3.06074
hsa-miR-196b-5p	hsa-miR-196b-5p_TAGGTAGTTTCCTGTTGTTGGGAT_+_24	TAGGTAGT		1.23533	1.13345	0.807262
hsa-miR-455-3p	hsa-miR-455-3p_ATGCAGTCCATGGGCATAT_+_19	ATGCAGTC		1.22509	0.498515	0
hsa-miR-27b-5p	hsa-miR-27b-5p_AGAGCTTAGCTGATTGGTGAACAGT_+_25	AGAGCTTA		1.20761	1.71239	0.527402
hsa-miR-130b-3p	hsa-miR-130b-3p_AGTGCAATGATGAAAGGGCA_+_20	AGTGCAAT		1.20096	1.74149	1.49187
hsa-miR-18a-3p	hsa-miR-18a-3p_ACTGCCCTAAGTGCTCCTTCT_+_21	ACTGCCCT		1.20058	0.867063	1.87351
hsa-miR-513a-3p	hsa-miR-513a-3p_TAAATTTCACCTTTCTGAGA_+_20	TAAATTTC		1.20058	0	0
hsa-miR-513c-3p	hsa-miR-513c-3p_TAAATTTCACCTTTCTGAGA_+_20	TAAATTTC		1.20058	0	0
hsa-miR-331-5p	hsa-miR-331-5p_CTAGGTATGGTCCCAGGGATC_+_21	CTAGGTAT		1.17264	1.30656	0.201172
hsa-miR-369-3p	hsa-miR-369-3p_GAATAATACATGGTTGATCTTT_+_22	GAATAATA		1.17124	0.880289	0.201172
hsa-miR-1303	hsa-miR-1303_TTTAGAGACGGGGTCTTGCTCT_+_22	TTTAGAGA	reference form of hsa-miR-1303	1.15456	4.33165	2.32632
hsa-miR-200b-3p	hsa-miR-200b-3p_TAATACTGCCTGGTAATGATG_+_21	TAATACTG		1.14275	1.72715	1.42656
hsa-miR-625-3p	hsa-miR-625-3p_ACTATAGAACTTTCCCCCTCA_+_21	ACTATAGA		1.14236	0.593693	0.711387
hsa-miR-1269a	hsa-miR-1269a_CTGGACTGAGCCGTGCTACTG_+_21	CTGGACTG		1.14166	0	0
hsa-miR-377-3p	hsa-miR-377-3p_AATCACACAAAGGCAACTTTTGT_+_23	AATCACAC		1.13617	1.05512	1.28076
hsa-miR-342-5p	hsa-miR-342-5p_GGGGTGCTATCTGTGATTGAGGGAC_+_25	GGGGTGCT		1.12662	5.87459	6.99592
hsa-miR-125a-3p	hsa-miR-125a-3p_CAGGTGAGGTTCTTGGGAGCCT_+_22	CAGGTGAG		1.12624	0.253359	0
hsa-miR-2110	hsa-miR-2110_TTGGGGAAACGGCCGCTGAGTGAG_+_24	TTGGGGAA		1.12624	4.28937	9.97046
hsa-miR-708-5p	hsa-miR-708-5p_AAGGAGCTTACAATCTAGCT_+_20	AAGGAGCT		1.12597	0.826232	0
hsa-miR-770-5p	hsa-miR-770-5p_TCCAGTACCACGTGTCAGGGCCA_+_23	TCCAGTAC	reference form of hsa-miR-770-5p	1.12393	2.81049	3.50311
hsa-miR-370	hsa-miR-370_CCTGCTGGGGTGGAACCTGGT_+_21	CCTGCTGG		1.11851	3.63355	1.80816
hsa-miR-378i	hsa-miR-378i_ACTGGACTAGGAGTCAGAAGGT_+_22	ACTGGACT		1.09537	0.0824532	0
hsa-miR-331-3p	hsa-miR-331-3p_GCCCCTGGGCCTATCCTAGAAC_+_22	GCCCCTGG		1.09467	4.20779	1.90005
hsa-miR-24-3p	hsa-miR-24-3p_TGGCTCAGTTCAGCAGGAACAGG_+_23	TGGCTCAG		1.07789	5.38301	2.38689
hsa-miR-550a-5p	hsa-miR-550a-5p_AGTGCCTGAGGGAGTAAGAGCC_+_22	AGTGCCTG		1.07222	2.14659	2.44904
hsa-miR-339-3p	hsa-miR-339-3p_AGCGCCTCGACGACAGAGCCG_+_21	AGCGCCTC		1.07152	2.08683	0.402343
hsa-miR-455-3p	hsa-miR-455-3p_GCAGTCCATGGGCATATAC_+_19	GCAGTCCA		1.0439	1.46594	0
hsa-miR-668	hsa-miR-668_TGTCACTCGGCTCGGCCCAC_+_20	TGTCACTC		1.04218	0.755305	0
hsa-miR-19a-3p	hsa-miR-19a-3p_CAAATCTATGCAAAACTGA_+_19	CAAATCTA		1.04194	0.624321	5.97541
hsa-miR-455-3p	hsa-miR-455-3p_CAGTCCATGGGCATATACACT_+_21	CAGTCCAT		1.02582	1.67465	0.201172
hsa-miR-584-5p	hsa-miR-584-5p_TTATGGTTTGCCTGGGACTG_+_20	TTATGGTT		1.0126	1.52152	2.29163
hsa-miR-3605-3p	hsa-miR-3605-3p_CTCCGTGTTACCTGTCCTCTAG_+_22	CTCCGTGT		0.997179	1.96037	0.804686
hsa-miR-185-3p	hsa-miR-185-3p_AGGGGCTGGCTTTCCTCTGGT_+_21	AGGGGCTG		0.995886	1.63757	6.40895
hsa-miR-431-3p	hsa-miR-431-3p_CAGGTCGTCTTGCAGGGCTTC_+_21	CAGGTCGT		0.995185	2.42838	0.929745
hsa-miR-1296	hsa-miR-1296_TTAGGGCCCTGGCTCCATC_+_19	TTAGGGCC		0.949531	1.00385	0.912559
hsa-miR-301a-3p	hsa-miR-301a-3p_CAGTGCAATAGTATTGTCAAAGCA_+_24	CAGTGCAA		0.948892	0.80653	0.807262
hsa-miR-374b-5p	hsa-miR-374b-5p_TAATACAACCTGCTAAGTGTCCT_+_23	TAATACAA		0.94883	1.89131	0
hsa-miR-370	hsa-miR-370_CCTGCTGGGGTGGAACCTGGTCT_+_23	CCTGCTGG		0.942778	2.77555	4.85229
hsa-miR-30c-2-3p	hsa-miR-30c-2-3p_CTGGGAGAAGGCTGTTTACTCTT_+_23	CTGGGAGA		0.91554	0.849421	1.35945
hsa-miR-146b-3p	hsa-miR-146b-3p_GCCCTGTGGACTCAGTTCTG_+_20	GCCCTGTG		0.901197	4.95123	2.54438
hsa-miR-675-5p	hsa-miR-675-5p_TGGTGCGGAGAGGGCCCACAGTGG_+_24	TGGTGCGG		0.901197	2.23974	0.728573
hsa-miR-375	hsa-miR-375_TTTTGTTCGTTCGGCTCGCGTGA_+_23	TTTTGTTC		0.901197	1.42961	365.34
hsa-miR-127-5p	hsa-miR-127-5p_TGAAGCTCAGAGGGCTCTGAT_+_21	TGAAGCTC		0.878681	1.16089	1.03562
hsa-miR-139-3p	hsa-miR-139-3p_TGGAGACGCGGCCCTGTTGGAG_+_22	TGGAGACG		0.868437	4.92384	8.0275
hsa-miR-654-5p	hsa-miR-654-5p_TGGTGGGCCGCAGAACATGTG_+_21	TGGTGGGC		0.866442	1.67561	0.201172
hsa-miR-299-5p	hsa-miR-299-5p_TGGTTTACCGTCCCACATACATT_+_23	TGGTTTAC		0.866442	0.693336	0
hsa-miR-504	hsa-miR-504_GACCCTGGTCTGCACTCTATC_+_21	GACCCTGG		0.820469	6.75488	11.9472
hsa-miR-132-5p	hsa-miR-132-5p_AACCGTGGCTTTCGATTGTTA_+_21	AACCGTGG		0.820087	0.712774	0
hsa-miR-370	hsa-miR-370_CCTGCTGGGGTGGAACCTGGTC_+_22	CCTGCTGG		0.814036	2.23369	3.36142
hsa-miR-193b-5p	hsa-miR-193b-5p_CGGGGTTTTGAGGGCGAGAT_+_20	CGGGGTTT		0.814036	2.42744	4.68614
hsa-miR-378c	hsa-miR-378c_CACTGGACTTGGAGTCAGAAG_+_21	CACTGGAC		0.814036	0.775809	1.17148
hsa-miR-212-3p	hsa-miR-212-3p_TAACAGTCTCCAGTCACGGC_+_20	TAACAGTC		0.814036	1.14134	0.711387
hsa-miR-550a-3p	hsa-miR-550a-3p_TGTCTTACTCCCTCAGGCA_+_19	TGTCTTAC		0.807287	0.899504	1.18547
hsa-miR-10b-3p	hsa-miR-10b-3p_ACAGATTCGATTCTAGGGGAA_+_21	ACAGATTC		0.786096	0.641623	0
hsa-miR-29b-2-5p	hsa-miR-29b-2-5p_CTGGTTTCACATGGTGGCTTA_+_21	CTGGTTTC		0.775041	1.68714	2.0054
hsa-miR-152	hsa-miR-152_TCAGTGCATGACAGAACTTG_+_20	TCAGTGCA		0.774067	0.688584	0.834451
hsa-miR-1185-1-3p	hsa-miR-1185-1-3p_AATATACAGGGGGAGACTCTT_+_21	AATATACA		0.772455	0.910163	1.03509
hsa-miR-3909	hsa-miR-3909_TTGTCCTCTAGGGCCTGCAGTCT_+_23	TTGTCCTC		0.767042	1.70208	0
hsa-miR-183-5p	hsa-miR-183-5p_TATGGCACTGGTAGAATT_+_18	TATGGCAC		0.738993	0.755932	4.52859
hsa-miR-3605-3p	hsa-miR-3605-3p_TCCGTGTTACCTGTCCTCTAG_+_21	TCCGTGTT		0.73872	0.987769	0.970309
hsa-miR-421	hsa-miR-421_ACAGACATTAATTGGGCGCCTG_+_22	ACAGACAT		0.708823	1.34455	2.07019
hsa-miR-154-5p	hsa-miR-154-5p_TAGGTTATCCGTGTTGCCTTCGCT_+_24	TAGGTTAT		0.702945	8.16365	1.33209
hsa-miR-129-2-3p	hsa-miR-129-2-3p_AAGCCCTTACCCCAAAAAGCAT_+_22	AAGCCCTT	reference form of hsa-miR-129-2-3p	0.702945	0.832124	76.5765
hsa-miR-744-5p	hsa-miR-744-5p_TGCGGGGCTAGGGCTAACA_+_19	TGCGGGGC		0.6927	3.46332	0.201172
hsa-miR-299-5p	hsa-miR-299-5p_ATGGTTTACCGTCCCACATA_+_20	ATGGTTTA		0.690706	1.01758	0
hsa-miR-1285-3p	hsa-miR-1285-3p_TCTGGGCAACAAAGTGAGA_+_19	TCTGGGCA		0.661448	2.61419	1.51865
hsa-miR-4732-5p	hsa-miR-4732-5p_TGTAGAGCAGGGAGCAGGAAGCT_+_23	TGTAGAGC	reference form of hsa-miR-4732-5p	0.661129	3.68737	3.50675
hsa-miR-214-3p	hsa-miR-214-3p_TACAGCAGGCACAGACAGGCA_+_21	TACAGCAG		0.644351	2.71018	2.12601
hsa-miR-202-3p	hsa-miR-202-3p_TAAAGAGGTATAGGGCATGGGAA_+_23	TAAAGAGG		0.643712	4.99184	0
hsa-miR-193b-5p	hsa-miR-193b-5p_TCGGGGTTTTGAGGGCGAGAT_+_21	TCGGGGTT		0.638299	2.3703	2.07072
hsa-miR-589-3p	hsa-miR-589-3p_TCAGAACAAATGCCGGTTCCC_+_21	TCAGAACA		0.638299	1.18303	0.728573
hsa-miR-664b-5p	hsa-miR-664b-5p_TGGGCTAAGGGAGATGATTGGG_+_22	TGGGCTAA		0.638299	1.1974	0.9032
hsa-miR-378a-5p	hsa-miR-378a-5p_CTCCTGACTCCAGGTCCTGTG_+_21	CTCCTGAC		0.61036	1.13345	1.89621
hsa-miR-629-5p	hsa-miR-629-5p_TGGGTTTACGTTGGGAGAACTTT_+_23	TGGGTTTA		0.61036	1.14943	0.201172
hsa-miR-342-5p	hsa-miR-342-5p_AGGGGTGCTATCTGTGATTGAGGGAC_+_26	AGGGGTGC		0.61036	5.06493	2.40775
hsa-miR-1303	hsa-miR-1303_TTTTAGAGACGGGGTCTTG_+_19	TTTTAGAG		0.61036	1.53802	0.351014
hsa-miR-99a-3p	hsa-miR-99a-3p_CAAGCTCGCTTCTATGGGTC_+_20	CAAGCTCG		0.61036	0.92222	2.42173
hsa-miR-16-2-3p	hsa-miR-16-2-3p_CCAATATTACTGTGCTGCT_+_19	CCAATATT		0.57938	1.98537	6.58098
hsa-miR-335-3p	hsa-miR-335-3p_TTTTTCATTATTGCTCCTGACCT_+_23	TTTTTCAT		0.563257	0.837758	0
hsa-miR-330-3p	hsa-miR-330-3p_AAAGCACACGGCCTGCAGAGAGG_+_23	AAAGCACA		0.563257	3.28248	2.4039
hsa-miR-193a-5p	hsa-miR-193a-5p_TGGGTCTTTGCGGGCGAGA_+_19	TGGGTCTT		0.562984	1.54599	1.2907
hsa-miR-500a-3p	hsa-miR-500a-3p_AATGCACCTGGGCAAGGATTCTG_+_23	AATGCACC		0.562984	2.55212	1.1557
hsa-miR-10b-3p	hsa-miR-10b-3p_AGATTCGATTCTAGGGGAATA_+_21	AGATTCGA		0.562283	3.11582	0.402343
hsa-miR-501-3p	hsa-miR-501-3p_AATGCACCCGGGCAAGGATTCTGA_+_24	AATGCACC		0.561964	1.18646	1.32132
hsa-miR-181a-3p	hsa-miR-181a-3p_AAACCATCGACCGTTGATTGT_+_21	AAACCATC		0.480916	1.90695	2.47306
hsa-miR-330-3p	hsa-miR-330-3p_CAAAGCACACGGCCTGCAGAG_+_21	CAAAGCAC		0.480916	1.80273	0
hsa-miR-142-3p	hsa-miR-142-3p_GTAGTGTTTCCTACTTTATGG_+_21	GTAGTGTT		0.480215	1.53553	1.49771
hsa-miR-541-5p	hsa-miR-541-5p_AAAGGATTCTGCTGTCGGT_+_19	AAAGGATT		0.480215	1.00619	0.402343
hsa-miR-330-3p	hsa-miR-330-3p_CAAAGCACACGGCCTGCAGAGAG_+_23	CAAAGCAC		0.433922	1.79946	0.201172
hsa-miR-197-3p	hsa-miR-197-3p_TTCACCACCTTCTCCACCCAGCAT_+_24	TTCACCAC		0.433541	2.68069	0.711387
hsa-miR-654-5p	hsa-miR-654-5p_ATGGTGGGCCGCAGAACATGTG_+_22	ATGGTGGG		0.433221	3.30867	2.23124
hsa-miR-501-5p	hsa-miR-501-5p_AATCCTTTGTCCCTGGGTGAGAGTG_+_25	AATCCTTT		0.433221	0.832232	1.6689
hsa-miR-342-5p	hsa-miR-342-5p_AGGGGTGCTATCTGTGATTG_+_20	AGGGGTGC		0.403644	1.25609	0.552186
hsa-miR-342-5p	hsa-miR-342-5p_AGGGGTGCTATCTGTGATTGAGGGA_+_25	AGGGGTGC		0.403644	3.3319	0.804686
hsa-miR-342-5p	hsa-miR-342-5p_GGGGTGCTATCTGTGATTGAGGG_+_23	GGGGTGCT		0.403644	1.22776	1.37265
hsa-miR-4423-5p	hsa-miR-4423-5p_GTTGCCTTTTTGTTCCCATGC_+_21	GTTGCCTT		0.403644	0.793024	1.63861
hsa-miR-4685-3p	hsa-miR-4685-3p_TCTCCCTTCCTGCCCTGGCTA_+_21	TCTCCCTT		0.403644	0.794405	2.04353
hsa-miR-125a-3p	hsa-miR-125a-3p_CAGGTGAGGTTCTTGGGAGCC_+_21	CAGGTGAG		0.387521	1.31675	0.527402
hsa-miR-29b-2-5p	hsa-miR-29b-2-5p_GCTGGTTTCACATGGTGGCTTAGA_+_24	GCTGGTTT		0.387521	2.49868	1.20703
hsa-miR-511	hsa-miR-511_GTGTCTTTTGCTCTGCAGTCA_+_21	GTGTCTTT	reference form of hsa-miR-511	0.387521	5.58648	2.90849
hsa-miR-501-3p	hsa-miR-501-3p_AATGCACCCGGGCAAGGATT_+_20	AATGCACC		0.386227	1.52648	0.834451
hsa-miR-425-3p	hsa-miR-425-3p_CCATCGGGAATGTCGTGTCCG_+_21	CCATCGGG		0.386227	1.15655	0
hsa-miR-4732-3p	hsa-miR-4732-3p_GCCCTGACCTGTCCTGTTCT_+_20	GCCCTGAC		0.386227	1.85831	7.07675
hsa-miR-1303	hsa-miR-1303_TTTAGAGACGGGGTCTTGCT_+_20	TTTAGAGA		0.351472	1.6823	0.527402
hsa-miR-421	hsa-miR-421_AACAGACATTAATTGGGCGCCT_+_22	AACAGACA		0.30518	0.868764	0.456248
hsa-miR-214-5p	hsa-miR-214-5p_TGCCTGTCTACACTTGCTGT_+_20	TGCCTGTC		0.30518	2.95335	3.7361
hsa-miR-10a-3p	hsa-miR-10a-3p_AAATTCGTATCTAGGGGAAT_+_20	AAATTCGT		0.30518	1.26522	0
hsa-miR-181a-2-3p	hsa-miR-181a-2-3p_AACCACTGACCGTTGACTGTACC_+_23	AACCACTG		0.304479	1.25694	1.38611
hsa-miR-511	hsa-miR-511_GTGTCTTTTGCTCTGCAGTCAGT_+_23	GTGTCTTT		0.304479	2.16852	0.402343
hsa-miR-1303	hsa-miR-1303_TTTTAGAGACGGGGTCTTGCT_+_21	TTTTAGAG		0.304479	2.78176	1.78338
hsa-miR-504	hsa-miR-504_AGACCCTGGTCTGCACTCTATCT_+_23	AGACCCTG		0.257804	2.16437	0.657419
hsa-miR-504	hsa-miR-504_GACCCTGGTCTGCACTCTATCTG_+_23	GACCCTGG		0.257804	3.88055	9.99127
hsa-miR-212-5p	hsa-miR-212-5p_CCTTGGCTCTAGACTGCTTACT_+_22	CCTTGGCT		0.257804	0.742493	0
hsa-miR-1249	hsa-miR-1249_ACGCCCTTCCCCCCCTTCTT_+_20	ACGCCCTT		0.257804	0.676242	6.10827
hsa-miR-641	hsa-miR-641_AAGACATAGGATAGAGTCACCT_+_22	AAGACATA		0.257485	0.647435	0
hsa-miR-770-5p	hsa-miR-770-5p_TCCAGTACCACGTGTCAGGGCC_+_22	TCCAGTAC		0.257485	1.54719	0
hsa-miR-199a-5p	hsa-miR-199a-5p_CCCAGTGTTCAGACTACCTG_+_20	CCCAGTGT		0.175736	2.97091	5.12706
hsa-miR-154-5p	hsa-miR-154-5p_TAGGTTATCCGTGTTGCCTTCGC_+_23	TAGGTTAT		0.175736	2.92399	2.12601
hsa-miR-1301	hsa-miR-1301_TGCAGCTGCCTGGGAGTGACT_+_21	TGCAGCTG		0.175736	1.66195	0.858591
hsa-miR-214-5p	hsa-miR-214-5p_TGCCTGTCTACACTTGCTGTG_+_21	TGCCTGTC		0.175736	1.6165	1.78845
hsa-miR-584-5p	hsa-miR-584-5p_TTATGGTTTGCCTGGGACTGAG_+_22	TTATGGTT	reference form of hsa-miR-584-5p	0.175736	0.743779	0.970309
hsa-miR-27b-5p	hsa-miR-27b-5p_AGAGCTTAGCTGATTGGTGA_+_20	AGAGCTTA		0.175736	1.17815	1.03509
hsa-miR-27b-5p	hsa-miR-27b-5p_AGAGCTTAGCTGATTGGTGAACAG_+_24	AGAGCTTA		0.175736	1.8359	1.77109
hsa-miR-133a	hsa-miR-133a_TTTGGTCCCCTTCAACCAGCT_+_21	TTTGGTCC		0.175736	0.630321	1.32132
hsa-miR-511	hsa-miR-511_GTGTCTTTTGCTCTGCAGTCAG_+_22	GTGTCTTT		0.175736	1.37266	0.9032
hsa-miR-4732-3p	hsa-miR-4732-3p_GCCCTGACCTGTCCTGTTCTGCC_+_23	GCCCTGAC		0.128742	1.48368	6.26494
hsa-miR-654-5p	hsa-miR-654-5p_ATGGTGGGCCGCAGAACATG_+_20	ATGGTGGG		0.128742	2.50071	0.603515
hsa-miR-504	hsa-miR-504_GACCCTGGTCTGCACTCTATCT_+_22	GACCCTGG		0.128742	2.63121	6.49208
hsa-miR-1285-3p	hsa-miR-1285-3p_TCTGGGCAACAAAGTGAGAC_+_20	TCTGGGCA		0.128742	0.394076	3.51144
hsa-miR-106b-5p	hsa-miR-106b-5p_TAAAGTGCTGACAGTGCA_+_18	TAAAGTGC		0	2.93749	4.92222
hsa-miR-214-3p	hsa-miR-214-3p_ACAGCAGGCACAGACAGGCA_+_20	ACAGCAGG		0	4.25989	1.60699
hsa-miR-502-3p	hsa-miR-502-3p_ATGCACCTGGGCAAGGATTCAGA_+_23	ATGCACCT		0	1.32834	1.03509
hsa-miR-30c-2-3p	hsa-miR-30c-2-3p_CTGGGAGAAGGCTGTTTAC_+_19	CTGGGAGA		0	0.734506	0.456248
hsa-miR-214-5p	hsa-miR-214-5p_GCCTGTCTACACTTGCTGTGC_+_21	GCCTGTCT		0	0.798617	0
hsa-miR-30c-1-3p	hsa-miR-30c-1-3p_CTGGGAGAGGGTTGTTTAC_+_19	CTGGGAGA		0	0.661326	0
hsa-miR-27b-5p	hsa-miR-27b-5p_AGAGCTTAGCTGATTGGTGAA_+_21	AGAGCTTA		0	0.656804	0.527402
hsa-miR-4423-5p	hsa-miR-4423-5p_AGTTGCCTTTTTGTTCCCATGCT_+_23	AGTTGCCT		0	3.55303	3.07927
hsa-miR-504	hsa-miR-504_AGACCCTGGTCTGCACTCTATC_+_22	AGACCCTG	reference form of hsa-miR-504	0	3.00273	4.02081
hsa-miR-504	hsa-miR-504_GACCCTGGTCTGCACTCTAT_+_20	GACCCTGG		0	1.37427	0.834451
hsa-miR-323a-5p	hsa-miR-323a-5p_AGGTGGTCCGTGGCGCGTTCGC_+_22	AGGTGGTC	reference form of hsa-miR-323a-5p	0	1.26278	1.94765
hsa-miR-664b-5p	hsa-miR-664b-5p_TAAGGGAGATGATTGGGTAGA_+_21	TAAGGGAG		0	0.572969	0
hsa-miR-1303	hsa-miR-1303_TTTAGAGACGGGGTCTTGCTC_+_21	TTTAGAGA		0	1.49688	0
hsa-miR-375	hsa-miR-375_TTTGTTCGTTCGGCTCGCGT_+_20	TTTGTTCG		0	0.467688	429.148
hsa-miR-129-2-3p	hsa-miR-129-2-3p_AAGCCCTTACCCCAAAAAGCA_+_21	AAGCCCTT		0	0.832124	13.355
