# Supplementary material for: Next-generation sequencing reveals microRNA markers of adrenocortical tumors malignancy
Source: Oncotarget. 2017 Apr 3;8(30):49191–200. doi: 10.18632/oncotarget.16788 (PMC5564760; doi:10.18632/oncotarget.16788)
Supplement: Supplementary file 5 [file oncotarget-08-49191-s005.xls]

## Sheet: sup5
seed	miR family	reference seed	mean RPM in ACC	mean RPM in AA	mean RPM in NA
TGAGGTAG	hsa-let-7a-5p, hsa-let-7f-5p, hsa-let-7i-5p, hsa-let-7b-5p, hsa-let-7g-5p, hsa-let-7c, hsa-let-7e-5p, hsa-miR-98-5p	reference form of hsa-let-7a-5p, hsa-let-7f-5p, hsa-let-7i-5p, hsa-let-7b-5p, hsa-let-7g-5p, hsa-let-7c, hsa-let-7e-5p, hsa-miR-98-5p	116625	198403	90179
TACCCTGT	hsa-miR-10b-5p, hsa-miR-10a-5p	reference form of hsa-miR-10b-5p, hsa-miR-10a-5p	107643	126017	56514.6
TCCTGTAC	hsa-miR-486-5p	reference form of hsa-miR-486-5p	83547.5	121822	339822
AAGCTGCC	hsa-miR-22-3p	reference form of hsa-miR-22-3p	67086.4	66626.8	37748.1
AACATTCA	hsa-miR-181a-5p, hsa-miR-181b-5p, hsa-miR-181c-5p, hsa-miR-181d	reference form of hsa-miR-181a-5p, hsa-miR-181b-5p, hsa-miR-181c-5p, hsa-miR-181d	64589.2	99987.1	42367.5
TAGCTTAT	hsa-miR-21-5p	reference form of hsa-miR-21-5p	60668.2	7224.11	3898.29
TTCAAGTA	hsa-miR-26a-5p, hsa-miR-26b-5p	reference form of hsa-miR-26a-5p, hsa-miR-26b-5p	51293.2	51788	30723.6
TCCCTGAG	hsa-miR-125a-5p, hsa-miR-125b-5p	reference form of hsa-miR-125a-5p, hsa-miR-125b-5p	45057.9	26714.6	24541.7
TGTAAACA	hsa-miR-30d-5p, hsa-miR-30a-5p, hsa-miR-30e-5p, hsa-miR-30c-5p, hsa-miR-30b-5p	reference form of hsa-miR-30d-5p, hsa-miR-30b-5p, hsa-miR-30a-5p, hsa-miR-30c-5p, hsa-miR-30e-5p	42192.5	28988.5	23390.4
CAACGGAA	hsa-miR-191-5p	reference form of hsa-miR-191-5p	25943.4	23282.5	15685.8
TAGCAGCA	hsa-miR-16-5p, hsa-miR-15a-5p, hsa-miR-15b-5p, hsa-miR-195-5p	reference form of hsa-miR-16-5p, hsa-miR-15b-5p, hsa-miR-15a-5p, hsa-miR-195-5p	25241.1	31697.9	64708.6
TCAGTGCA	hsa-miR-148a-3p, hsa-miR-148b-3p, hsa-miR-152	reference form of hsa-miR-148a-3p, hsa-miR-148b-3p, hsa-miR-152	22666.6	10039	5208.74
AAACCGTT	hsa-miR-451a	reference form of hsa-miR-451a	18408.4	25787.8	55271.8
ACCCTGTA	hsa-miR-10b-5p, hsa-miR-10a-5p	no	17930.8	22257	10185.6
TGATTGGT	hsa-miR-509-3p	reference form of hsa-miR-509-3p	16580.3	1402.5	245.658
TATTGCAC	hsa-miR-92a-3p, hsa-miR-92b-3p, hsa-miR-32-5p	reference form of hsa-miR-92a-3p, hsa-miR-92b-3p, hsa-miR-32-5p	15412.8	19795.1	24443.6
CACCCGTA	hsa-miR-99b-5p	reference form of hsa-miR-99b-5p	12578.4	4375.48	2558.02
TGATTGTA	hsa-miR-508-3p	reference form of hsa-miR-508-3p	11124.8	437.068	71.9741
TGAGATGA	hsa-miR-143-3p	reference form of hsa-miR-143-3p	11046.2	5269.92	5560.43
GTCCAGTT	hsa-miR-145-5p	reference form of hsa-miR-145-5p	11045.6	7497.77	3687.16
TAGCACCA	hsa-miR-29b-3p, hsa-miR-29a-3p, hsa-miR-29c-3p	reference form of hsa-miR-29b-3p, hsa-miR-29a-3p, hsa-miR-29c-3p	8499.5	3237.75	1623.5
CGAATGTT	hsa-miR-409-3p	no	7168.32	1625.64	3507.59
GAATGTTG	hsa-miR-409-3p	reference form of hsa-miR-409-3p	6217.85	2181.45	3156.83
CAAAGAAT	hsa-miR-186-5p	reference form of hsa-miR-186-5p	5293.5	4323.39	5565.27
CATTGCAC	hsa-miR-25-3p	reference form of hsa-miR-25-3p	5168.71	3835	5480.13
AGCAGCAT	hsa-miR-103a-3p, hsa-miR-107	reference form of hsa-miR-103a-3p, hsa-miR-107	5099.46	4067.56	3319.33
TGAGAACT	hsa-miR-146b-5p, hsa-miR-146a-5p	reference form of hsa-miR-146a-5p, hsa-miR-146b-5p	5095.1	4290.09	2699.48
AGCTACAT	hsa-miR-221-3p, hsa-miR-222-3p	reference form of hsa-miR-221-3p, hsa-miR-222-3p	4818.92	1270.68	804.179
TTCACAGT	hsa-miR-27b-3p, hsa-miR-27a-3p	reference form of hsa-miR-27b-3p, hsa-miR-27a-3p	4455.44	5525.54	4516.55
AAAAGCTG	hsa-miR-320a, hsa-miR-320b, hsa-miR-320c	reference form of hsa-miR-320a, hsa-miR-320b, hsa-miR-320c	4267.14	2985.77	4745.59
TTTGGCAA	hsa-miR-182-5p	reference form of hsa-miR-182-5p	4013.36	3502.48	11113.9
AACCCGTA	hsa-miR-100-5p, hsa-miR-99a-5p	reference form of hsa-miR-100-5p, hsa-miR-99a-5p	3921.05	1746.63	1576.78
CATTATTA	hsa-miR-126-5p	reference form of hsa-miR-126-5p	3386.65	1413.15	2796.95
TCGAGGAG	hsa-miR-151a-5p, hsa-miR-151b	reference form of hsa-miR-151a-5p, hsa-miR-151b	3361.98	2904.42	2244.97
CACTCCTC	hsa-miR-483-3p	no	3129.76	17.358	48.7477
ACTGGACT	hsa-miR-378a-3p, hsa-miR-378c, hsa-miR-378d, hsa-miR-378i	reference form of hsa-miR-378a-3p, hsa-miR-378d, hsa-miR-378i	3103.47	1607.41	1123.27
CTAGACTG	hsa-miR-151a-3p	reference form of hsa-miR-151a-3p	2761.11	2000.12	1775.75
CAAAGTGC	hsa-miR-93-5p, hsa-miR-17-5p, hsa-miR-20b-5p	reference form of hsa-miR-93-5p, hsa-miR-17-5p, hsa-miR-20b-5p	2641.32	1921.1	2514.49
TGGCAGTG	hsa-miR-34a-5p	reference form of hsa-miR-34a-5p	2103.44	1175.13	256.086
AACTGGCC	hsa-miR-193b-3p, hsa-miR-193a-3p	reference form of hsa-miR-193b-3p, hsa-miR-193a-3p	1928.46	1969.15	1851.24
TCACTCCT	hsa-miR-483-3p	reference form of hsa-miR-483-3p	1913.9	16.7878	49.5266
AGAGGTAG	hsa-let-7d-5p	reference form of hsa-let-7d-5p	1908.21	2292.03	1490.97
ATCACATT	hsa-miR-23a-3p, hsa-miR-23b-3p	reference form of hsa-miR-23a-3p, hsa-miR-23b-3p	1590.77	1597.72	862.325
TTCCCTTT	hsa-miR-204-5p	reference form of hsa-miR-204-5p	1425.57	666.471	461.613
TTATCAGA	hsa-miR-361-5p	reference form of hsa-miR-361-5p	1408.62	570.126	296.205
CCCATAAA	hsa-miR-142-5p	no	1339.6	1991.46	4034.22
AGCTCGGT	hsa-miR-423-3p	reference form of hsa-miR-423-3p	1315.88	2024.58	1579.1
CTGGCCCT	hsa-miR-328	reference form of hsa-miR-328	1269.82	419.168	1186.01
TCAGGCTC	hsa-miR-484	reference form of hsa-miR-484	1268.02	960.606	1101.17
TGAGACCT	hsa-miR-769-5p	reference form of hsa-miR-769-5p	1253.39	518.957	720.318
CACTAGAT	hsa-miR-28-3p	reference form of hsa-miR-28-3p	1215.04	2826.09	1540.82
AATATAAC	hsa-miR-410	reference form of hsa-miR-410	1162.14	213.265	229.734
TTCTCAAG	hsa-miR-513c-5p, hsa-miR-514b-5p	reference form of hsa-miR-513c-5p, hsa-miR-514b-5p	1107.91	56.3464	11.4975
AATGTTGC	hsa-miR-409-3p	no	1088.2	231.188	369.16
ACAGTAGT	hsa-miR-199a-3p, hsa-miR-199b-3p	reference form of hsa-miR-199a-3p, hsa-miR-199b-3p	1050.17	2190.95	1312.59
TATGTCTG	hsa-miR-654-3p	reference form of hsa-miR-654-3p	1021.21	961.633	600.379
TACTGCAG	hsa-miR-509-3-5p, hsa-miR-509-5p	reference form of hsa-miR-509-3-5p, hsa-miR-509-5p	943.65	33.0167	3.10708
TAACACTG	hsa-miR-141-3p, hsa-miR-200a-3p	reference form of hsa-miR-141-3p, hsa-miR-200a-3p	939.672	660.925	647.318
AACGGAAT	hsa-miR-191-5p	no	930.503	941.098	1141.6
TCTTGGAG	hsa-miR-432-5p	reference form of hsa-miR-432-5p	888.579	555.963	538.524
GAAGTTGT	hsa-miR-382-5p	reference form of hsa-miR-382-5p	876.643	508.753	373.737
TGAGGGGC	hsa-miR-423-5p	reference form of hsa-miR-423-5p	861.845	2556.48	3033.78
TGTGCAAA	hsa-miR-19b-3p, hsa-miR-19a-3p	reference form of hsa-miR-19b-3p, hsa-miR-19a-3p	854.357	390.162	709.096
AATGACAC	hsa-miR-425-5p	reference form of hsa-miR-425-5p	832.618	524.446	876.491
AATCGTAC	hsa-miR-487b	reference form of hsa-miR-487b	827.935	360.089	196.715
TAAAGTGC	hsa-miR-20a-5p, hsa-miR-106b-5p	reference form of hsa-miR-20a-5p, hsa-miR-106b-5p	789.49	320.757	497.536
AATCCTTG	hsa-miR-362-5p	reference form of hsa-miR-362-5p	761.058	320.044	94.9748
CTAGCACC	hsa-miR-29a-3p, hsa-miR-29b-3p	no	749.373	408.802	249.922
CACCCGGC	hsa-miR-941	reference form of hsa-miR-941	737.595	1045.99	425.271
TCGTACCG	hsa-miR-126-3p	reference form of hsa-miR-126-3p	734.803	459.863	449.542
GGATATCA	hsa-miR-144-5p	reference form of hsa-miR-144-5p	734.18	1311.3	2697.97
ATTGTAGC	hsa-miR-508-3p	no	723.403	39.2521	8.22654
TTATAAAG	hsa-miR-340-5p	reference form of hsa-miR-340-5p	717.015	478.256	250.424
CTGCCCTG	hsa-miR-874	reference form of hsa-miR-874	700.205	416.154	887.033
CAGTGCAA	hsa-miR-130a-3p, hsa-miR-301a-3p, hsa-miR-130b-3p, hsa-miR-301b	reference form of hsa-miR-130a-3p, hsa-miR-301a-3p, hsa-miR-130b-3p, hsa-miR-301b	693.626	642.333	607.538
ACCACAGG	hsa-miR-140-3p	no	672.187	500.976	315.036
TGTGACTG	hsa-miR-134	reference form of hsa-miR-134	669.722	986.268	690.944
AGGCAAGA	hsa-miR-31-5p	reference form of hsa-miR-31-5p	638.617	32.8288	26.4406
CTTTCAGT	hsa-miR-30e-3p, hsa-miR-30a-3p, hsa-miR-30d-3p	reference form of hsa-miR-30e-3p, hsa-miR-30a-3p, hsa-miR-30d-3p	618.334	342.026	342.491
TCCCCCAG	hsa-miR-361-3p	reference form of hsa-miR-361-3p	607.473	572.038	225.81
TTGTACAT	hsa-miR-493-5p	reference form of hsa-miR-493-5p	600.771	755.119	257.807
ATTGACAC	hsa-miR-514a-3p, hsa-miR-514b-3p	reference form of hsa-miR-514a-3p, hsa-miR-514b-3p	598.067	8.75249	2.90265
TCTCACAC	hsa-miR-342-3p	reference form of hsa-miR-342-3p	575.803	619.475	462.452
TGACCTAT	hsa-miR-192-5p	no	568.488	416.412	801.367
TATACAAG	hsa-miR-381-3p	reference form of hsa-miR-381-3p	550.399	438.63	196.831
CATAAAGT	hsa-miR-142-5p	reference form of hsa-miR-142-5p	533.814	920.232	1784.72
ACAAGTCA	hsa-miR-125b-2-3p	no	528.472	550.259	289.548
TACTCCAG	hsa-miR-508-5p	reference form of hsa-miR-508-5p	508.029	46.4838	5.71852
TGGCTCAG	hsa-miR-24-3p	reference form of hsa-miR-24-3p	498.043	422.18	216.014
TACAGTAC	hsa-miR-101-3p	reference form of hsa-miR-101-3p	495.532	405.795	969.422
TTAATATC	hsa-miR-889	reference form of hsa-miR-889	492.617	38.7386	33.4016
TACCACAG	hsa-miR-140-3p	reference form of hsa-miR-140-3p	490.361	600.313	315.673
TTAATGCT	hsa-miR-155-5p	reference form of hsa-miR-155-5p	490.037	463.7	125.878
AAGACGGG	hsa-miR-483-5p	reference form of hsa-miR-483-5p	478.202	12.5551	40.1382
GTACAGTA	hsa-miR-101-3p	no	458.728	398.556	669.108
TCGGATCC	hsa-miR-127-3p	reference form of hsa-miR-127-3p	455.144	265.271	315.91
CTATACGA	hsa-let-7d-3p	reference form of hsa-let-7d-3p	442.563	489.585	557.945
TGTCTTGC	hsa-miR-431-5p	reference form of hsa-miR-431-5p	432.589	17.6177	12.2905
CTCCGTTT	hsa-miR-1468	reference form of hsa-miR-1468	431.056	85.0681	348.996
CAGCAGCA	hsa-miR-424-5p, hsa-miR-497-5p	reference form of hsa-miR-424-5p, hsa-miR-497-5p	427.988	805.384	447.232
TCTGGCTC	hsa-miR-149-5p	reference form of hsa-miR-149-5p	422.161	149.095	531.201
ATAGTAGA	hsa-miR-411-5p	no	419.577	311.974	97.3538
CTGACCTA	hsa-miR-192-5p	reference form of hsa-miR-192-5p	413.414	302.74	666.081
CACGCTCA	hsa-miR-574-3p	reference form of hsa-miR-574-3p	408.388	1086.01	857.874
GTAAACAT	hsa-miR-30e-5p, hsa-miR-30a-5p	no	408.086	342.737	394.026
AAGCTCGG	hsa-miR-423-3p	no	394.901	485.661	419.484
ACTCCATT	hsa-miR-136-5p	reference form of hsa-miR-136-5p	394.383	60.8905	106.64
TTTCCGGC	hsa-miR-1180	reference form of hsa-miR-1180	391.14	245.086	545.335
TACTAGAC	hsa-miR-151a-3p	no	385.483	171.547	157.694
CATCATCG	hsa-miR-136-3p	reference form of hsa-miR-136-3p	378.453	129.984	111.55
TCTCCCAA	hsa-miR-150-5p	reference form of hsa-miR-150-5p	376.108	941.892	225.107
AAGGAGCT	hsa-miR-28-5p, hsa-miR-708-5p	reference form of hsa-miR-28-5p, hsa-miR-708-5p	356.716	254.99	164.07
TGATTGAC	hsa-miR-514a-3p	no	355.402	1.66443	2.09539
TACAGTAT	hsa-miR-144-3p	reference form of hsa-miR-144-3p	347.45	858.999	1932.65
CATGCCTT	hsa-miR-532-5p	reference form of hsa-miR-532-5p	344.658	360.517	186.395
TCGACCGG	hsa-miR-1307-5p	reference form of hsa-miR-1307-5p	327.061	120.214	246.561
GTGAACGG	hsa-miR-887	reference form of hsa-miR-887	326.529	376.273	511.484
TCACAGTG	hsa-miR-128	reference form of hsa-miR-128	325.653	187.06	185.878
GTGAGGAC	hsa-miR-1224-5p	reference form of hsa-miR-1224-5p	324.102	112.469	669.813
CTGTGCGT	hsa-miR-210	reference form of hsa-miR-210	318.599	28.8507	31.2251
TAATGCCC	hsa-miR-365a-3p, hsa-miR-365b-3p	reference form of hsa-miR-365a-3p, hsa-miR-365b-3p	317.609	174.856	126.173
AATCATAC	hsa-miR-487a	reference form of hsa-miR-487a	302.956	33.2741	14.2244
AGAGGTTG	hsa-miR-377-5p	reference form of hsa-miR-377-5p	298.577	365.005	212.237
TACCCATT	hsa-miR-660-5p	reference form of hsa-miR-660-5p	290.079	111.419	95.8495
TATGGCAC	hsa-miR-183-5p	reference form of hsa-miR-183-5p	288.401	137.347	272.136
ATCATGAT	hsa-miR-433	reference form of hsa-miR-433	287.931	92.725	231.424
TAGTGCAA	hsa-miR-454-3p	reference form of hsa-miR-454-3p	282.526	159.609	224.561
CAAAACGT	hsa-miR-424-3p	reference form of hsa-miR-424-3p	280.866	82.0985	64.4488
TAGTAGAC	hsa-miR-411-5p	reference form of hsa-miR-411-5p	275.982	225.166	81.8628
TGTGACAG	hsa-miR-542-3p	reference form of hsa-miR-542-3p	272.99	2.93442	4.01089
ATTGGTAC	hsa-miR-509-3p	no	272.666	28.7061	7.67947
AACATAGA	hsa-miR-376c-3p	reference form of hsa-miR-376c-3p	272.19	88.0276	68.1342
GTCATACA	hsa-miR-485-3p	reference form of hsa-miR-485-3p	259.217	151.716	153.832
CGTACCGT	hsa-miR-126-3p	no	258.877	162.529	180.521
TACAGTAG	hsa-miR-199a-3p, hsa-miR-199b-3p	no	257.151	499.551	246.387
GCACATTA	hsa-miR-323a-3p	no	246.217	116.672	110.253
TGGACGGA	hsa-miR-184	reference form of hsa-miR-184	239.947	1.54845	3.8758
ATTGCACT	hsa-miR-92a-3p	no	237.362	290.017	558.478
ATATAATA	hsa-miR-374b-5p	reference form of hsa-miR-374b-5p	237.272	99.6064	80.3379
CACATTAC	hsa-miR-323a-3p	reference form of hsa-miR-323a-3p	237.035	34.7626	40.7021
TATGTGCC	hsa-miR-455-5p	reference form of hsa-miR-455-5p	235.052	30.9707	23.0142
TGACCGAT	hsa-miR-29c-5p	reference form of hsa-miR-29c-5p	232.665	140.107	73.2689
TATTCATT	hsa-miR-664a-3p	reference form of hsa-miR-664a-3p	230.143	147.977	102.294
TTCCTATG	hsa-miR-202-5p	reference form of hsa-miR-202-5p	228.483	40.8848	48.9216
CAAGCTCG	hsa-miR-99b-3p, hsa-miR-99a-3p	reference form of hsa-miR-99b-3p, hsa-miR-99a-3p	222.992	197.459	133.256
CAGTGGTT	hsa-miR-140-5p	reference form of hsa-miR-140-5p	222.188	44.085	18.5965
TTCACAAG	hsa-miR-513b	reference form of hsa-miR-513b	218.872	3.94811	0.201172
TAATACTG	hsa-miR-200c-3p, hsa-miR-200b-3p, hsa-miR-429	reference form of hsa-miR-200c-3p, hsa-miR-429, hsa-miR-200b-3p	218.341	198.875	181.53
ACTCGGCG	hsa-miR-1307-3p	reference form of hsa-miR-1307-3p	217.589	157.485	201.694
AAAGCTGG	hsa-miR-320a, hsa-miR-320b	no	215.455	132.06	188.484
CCGCACTG	hsa-miR-106b-3p	reference form of hsa-miR-106b-3p	215.242	289.58	397.503
AATTGCAC	hsa-miR-363-3p	reference form of hsa-miR-363-3p	209.856	326.568	598.258
AATGGCGC	hsa-miR-652-3p	reference form of hsa-miR-652-3p	209.828	124.567	158.766
ACCCGTCC	hsa-miR-1247-5p	reference form of hsa-miR-1247-5p	204.227	116.428	33.5121
TGAAGGTC	hsa-miR-493-3p	reference form of hsa-miR-493-3p	196.575	146.172	58.7472
TCTCTCGG	hsa-miR-3615	reference form of hsa-miR-3615	196.53	56.2139	146.143
TCCGGTTC	hsa-miR-671-3p	reference form of hsa-miR-671-3p	188.184	86.508	73.3124
AGGCAGTG	hsa-miR-34c-5p	reference form of hsa-miR-34c-5p	187.482	12.5132	4.04515
TCCCTGTC	hsa-miR-339-5p	reference form of hsa-miR-339-5p	181.369	44.7929	49.8492
TTCACCAC	hsa-miR-197-3p	reference form of hsa-miR-197-3p	181.213	264.456	174.797
ACTGGCCC	hsa-miR-193b-3p	no	179.523	108.215	55.1386
TGTCAGTT	hsa-miR-223-3p	reference form of hsa-miR-223-3p	178.317	71.6957	122.611
ATGGCACT	hsa-miR-183-5p	no	172.157	65.4513	129.25
TTGTGCTT	hsa-miR-218-5p	reference form of hsa-miR-218-5p	171.941	47.8501	22.9077
AAAGTTCT	hsa-miR-148a-5p	reference form of hsa-miR-148a-5p	171.916	241.057	233.722
GGAGAAAT	hsa-miR-539-5p	reference form of hsa-miR-539-5p	171.884	74.7319	30.7081
AGCTGGTG	hsa-miR-138-5p	reference form of hsa-miR-138-5p	162.809	46.3929	38.7224
CCCAATAC	hsa-miR-323b-3p	no	161.778	57.8103	36.9672
CTGGACTT	hsa-miR-378a-3p	no	158.071	111.753	67.3292
TGAAACAT	hsa-miR-494	reference form of hsa-miR-494	157.001	126.525	74.785
TACCGCAC	hsa-miR-106b-3p	no	155.845	226.887	304.663
TAGGTTAT	hsa-miR-154-5p	reference form of hsa-miR-154-5p	155.765	79.2961	58.5286
ATCGGATC	hsa-miR-127-3p	no	155.57	49.5843	42.3016
TGTTGTAC	hsa-miR-3613-5p	reference form of hsa-miR-3613-5p	155.301	14.7309	24.713
TGGAAGAC	hsa-miR-7-5p	reference form of hsa-miR-7-5p	154.953	12.0477	110.33
ACCACTGA	hsa-miR-181a-2-3p	reference form of hsa-miR-181a-2-3p	146.14	105.674	73.3086
TGAGAACC	hsa-miR-589-5p	reference form of hsa-miR-589-5p	145.035	154.22	79.7205
AATGCACC	hsa-miR-501-3p, hsa-miR-502-3p, hsa-miR-500a-3p	reference form of hsa-miR-501-3p, hsa-miR-502-3p	144.088	152.213	84.2743
ATCCGAGT	hsa-miR-4454	no	143.967	80.9169	183.246
AGACGGGA	hsa-miR-483-5p	no	141.571	3.48783	11.058
AGAGGCTG	hsa-miR-485-5p	reference form of hsa-miR-485-5p	141.194	230.186	451.097
ATCAACAG	hsa-miR-421	reference form of hsa-miR-421	134.436	50.9384	59.6213
GTGCATTG	hsa-miR-33b-5p, hsa-miR-33a-5p	reference form of hsa-miR-33a-5p, hsa-miR-33b-5p	133.387	32.5697	25.7886
TCTACAGT	hsa-miR-139-5p	reference form of hsa-miR-139-5p	132.439	911.778	366.532
CTCGAGGA	hsa-miR-151a-5p, hsa-miR-151b	no	131.702	77.3292	72.6581
GCTGACTC	hsa-miR-345-5p	reference form of hsa-miR-345-5p	130.581	345.685	218.684
ACCAATAT	hsa-miR-16-2-3p	no	127.052	154.399	390.05
TGTAACAG	hsa-miR-194-5p	reference form of hsa-miR-194-5p	125.684	67.962	113.334
TGAGTGTG	hsa-miR-574-5p	reference form of hsa-miR-574-5p	123.839	888.382	439.241
TACTCTGG	hsa-miR-514a-5p	reference form of hsa-miR-514a-5p	118.288	2.28142	2.19132
TTTTGCGA	hsa-miR-450a-5p	reference form of hsa-miR-450a-5p	116.952	7.96797	7.32509
ACCATCGA	hsa-miR-181a-3p	reference form of hsa-miR-181a-3p	116.942	84.0116	58.2309
AGATCGAC	hsa-miR-369-5p	reference form of hsa-miR-369-5p	116.831	52.8043	25.9925
CGCATCCC	hsa-miR-324-5p	reference form of hsa-miR-324-5p	116.055	101.372	53.1971
CTGAAGCT	hsa-miR-127-5p	reference form of hsa-miR-127-5p	112.222	36.4955	35.7479
TAGGTAGT	hsa-miR-196b-5p, hsa-miR-196a-5p	reference form of hsa-miR-196b-5p, hsa-miR-196a-5p	109.925	87.9372	58.8386
ATGCACCT	hsa-miR-500a-3p, hsa-miR-502-3p	reference form of hsa-miR-500a-3p	106.742	172.477	97.9887
CAACACCA	hsa-miR-21-3p	reference form of hsa-miR-21-3p	104.424	89.7245	27.1221
TCGGGGAT	hsa-miR-542-5p	reference form of hsa-miR-542-5p	102.659	6.67751	5.85704
TGGTAGAC	hsa-miR-379-5p	reference form of hsa-miR-379-5p	101.865	46.5448	19.9859
TATGTGGG	hsa-miR-299-3p	reference form of hsa-miR-299-3p	100.907	33.0718	22.594
TTTTGCAA	hsa-miR-450b-5p	reference form of hsa-miR-450b-5p	97.9597	4.60564	10.9509
TTTGTGAC	hsa-miR-758-3p	reference form of hsa-miR-758-3p	96.5708	48.4905	42.0326
TTATAATA	hsa-miR-374a-5p	reference form of hsa-miR-374a-5p	94.3324	55.4637	87.7655
GCCCCTGG	hsa-miR-331-3p	reference form of hsa-miR-331-3p	92.5041	232.101	60.3656
CAGTAGTC	hsa-miR-199a-3p, hsa-miR-199b-3p	no	91.4683	160.939	109.672
TATGGCTT	hsa-miR-135a-5p	reference form of hsa-miR-135a-5p	91.143	74.1074	46.3895
CTCGGCGT	hsa-miR-1307-3p	no	90.4044	70.7893	86.6127
TTTTGCAC	hsa-miR-507	reference form of hsa-miR-507	88.5409	0.770469	0.402343
AAGTTGTT	hsa-miR-382-5p	no	87.1305	48.371	41.5774
TTGTGACA	hsa-miR-542-3p	no	86.9424	0.754077	1.71287
TCTTTGGT	hsa-miR-9-5p	reference form of hsa-miR-9-5p	86.8325	115.595	83.4275
TTAGGGCC	hsa-miR-1296	reference form of hsa-miR-1296	85.0344	43.0484	53.2339
AATAATAC	hsa-miR-369-3p	reference form of hsa-miR-369-3p	84.0451	11.573	10.2497
AAACATTC	hsa-miR-543	reference form of hsa-miR-543	80.2044	94.4272	65.9276
TTTGTTCG	hsa-miR-375	reference form of hsa-miR-375	80.0706	121.555	30901.5
AGTTCTTC	hsa-miR-22-5p	reference form of hsa-miR-22-5p	80.0617	42.7619	20.817
TTTCAGTC	hsa-miR-30a-3p, hsa-miR-30d-3p, hsa-miR-30e-3p	no	77.2074	52.2221	38.0138
CTTATCAG	hsa-miR-374a-3p	reference form of hsa-miR-374a-3p	77.1494	25.4076	50.2903
AACAATAT	hsa-miR-338-5p	no	76.1217	27.712	61.8504
TTGATTGA	hsa-miR-514a-3p	no	74.8416	0.747376	0
TCCAGCAT	hsa-miR-338-3p	reference form of hsa-miR-338-3p	73.5806	12.7818	30.2112
GCCTGCTG	hsa-miR-370	reference form of hsa-miR-370	72.1969	155.825	190.9
TGAGCGCC	hsa-miR-339-3p	reference form of hsa-miR-339-3p	71.9328	41.5464	48.6062
TGATATGT	hsa-miR-190a	reference form of hsa-miR-190a	71.7312	17.2258	32.1694
ATCATAGA	hsa-miR-376a-3p, hsa-miR-376b-3p	reference form of hsa-miR-376a-3p, hsa-miR-376b-3p	71.267	9.82635	2.35046
TAGCAGCG	hsa-miR-503-5p	reference form of hsa-miR-503-5p	70.9335	1.90046	1.13092
ACTAGACT	hsa-miR-151a-3p	no	70.8019	33.0846	28.7142
ACATTCAT	hsa-miR-181b-5p	no	70.6601	75.0888	46.5277
CTCGTACC	hsa-miR-126-3p	no	69.923	20.9707	19.4914
GTGAAATG	hsa-miR-203a	reference form of hsa-miR-203a	69.2946	12.4576	17.9442
CCCAGTGT	hsa-miR-199a-5p, hsa-miR-199b-5p	reference form of hsa-miR-199a-5p, hsa-miR-199b-5p	68.0137	177.892	161.533
TTGCAGGT	hsa-miR-431-3p	no	66.1466	75.2777	34.155
TAACAGTC	hsa-miR-132-3p, hsa-miR-212-3p	reference form of hsa-miR-132-3p, hsa-miR-212-3p	65.7512	125.746	40.4072
AGTGTTTC	hsa-miR-142-3p	no	64.7849	25.3158	51.4007
TGGAGAGA	hsa-miR-185-5p	reference form of hsa-miR-185-5p	63.8625	74.0193	82.0632
CATATGTC	hsa-miR-654-3p	no	63.7788	19.5077	15.2157
TGTAGTGT	hsa-miR-142-3p	reference form of hsa-miR-142-3p	63.2116	22.3155	43.3433
CCTCCCAC	hsa-miR-532-3p	reference form of hsa-miR-532-3p	62.3985	92.1717	54.6499
ACTAGATT	hsa-miR-28-3p	no	61.4955	78.9136	63.6851
CGGATCCG	hsa-miR-127-3p	no	61.0322	23.0274	41.5116
TACGTCAT	hsa-miR-598	reference form of hsa-miR-598	60.2783	20.1228	25.169
CGTCAACA	hsa-miR-505-3p	reference form of hsa-miR-505-3p	60.1664	70.304	65.0204
ACTCCAGC	hsa-miR-766-3p	reference form of hsa-miR-766-3p	58.0631	37.5622	23.5627
CTACAGTA	hsa-miR-144-3p	no	57.6529	163.354	337.754
ATCATCGT	hsa-miR-136-3p	no	56.9929	17.5834	25.0427
CTCCTGAC	hsa-miR-378a-5p	reference form of hsa-miR-378a-5p	56.7171	23.429	11.4731
TGGGTCTT	hsa-miR-193a-5p	reference form of hsa-miR-193a-5p	56.3271	77.5891	46.5801
CCCCCAGG	hsa-miR-361-3p	no	56.305	54.9541	18.4356
ACTCTTTC	hsa-miR-130b-5p	reference form of hsa-miR-130b-5p	56.2287	17.9493	29.4307
ACGGGTTA	hsa-miR-125b-1-3p	reference form of hsa-miR-125b-1-3p	56.2071	72.1413	82.3145
TATGTAAC	hsa-miR-411-3p, hsa-miR-379-3p	reference form of hsa-miR-379-3p	55.7955	26.5922	11.1801
TCAAGAGC	hsa-miR-335-5p	reference form of hsa-miR-335-5p	55.6088	68.7731	72.9634
AAACAAAC	hsa-miR-495-3p	reference form of hsa-miR-495-3p	54.8193	29.3568	18.454
GCCCTGTG	hsa-miR-146b-3p	no	54.0238	101.563	55.7968
TACTCAGG	hsa-miR-510	reference form of hsa-miR-510	53.7146	1.60496	0.728573
CTGGACTG	hsa-miR-1269a	reference form of hsa-miR-1269a	53.072	1.34799	0
TCGTACAG	hsa-miR-487b	no	52.7766	32.1044	22.432
CATCGGAT	hsa-miR-127-3p	no	52.133	5.9214	6.66674
GTAGATTC	hsa-miR-376a-5p	reference form of hsa-miR-376a-5p	51.9107	30.4363	41.2417
CGGGGCAG	hsa-miR-486-3p	reference form of hsa-miR-486-3p	51.8896	107.205	137.285
TGGTGGGC	hsa-miR-654-5p	reference form of hsa-miR-654-5p	50.5623	52.8241	22.6788
TGCGGGGC	hsa-miR-744-5p	reference form of hsa-miR-744-5p	50.4644	215.136	126.928
AGGTTACC	hsa-miR-409-5p	reference form of hsa-miR-409-5p	49.6063	11.1848	8.2756
TAATCCTT	hsa-miR-500a-5p	reference form of hsa-miR-500a-5p	48.3115	26.6075	15.2538
CTGGTTTC	hsa-miR-29b-2-5p	reference form of hsa-miR-29b-2-5p	48.2502	45.803	17.3848
TAAGGTGC	hsa-miR-18a-5p	reference form of hsa-miR-18a-5p	48.2255	34.2757	53.0074
ATATACAG	hsa-miR-1185-1-3p	reference form of hsa-miR-1185-1-3p	48.001	19.87	11.7116
ACCGATTT	hsa-miR-29c-5p	no	47.6168	47.9445	23.2484
TGTCACTC	hsa-miR-668	reference form of hsa-miR-668	45.7209	34.1462	30.7477
CATCGGGA	hsa-miR-425-3p	no	43.8121	70.9547	43.7494
TTTGGTCC	hsa-miR-133a	reference form of hsa-miR-133a	43.307	46.9072	123.729
GAAAAGCT	hsa-miR-320a, hsa-miR-320b	no	42.6034	89.9362	107.893
AGTTGTTC	hsa-miR-382-5p	no	42.0242	37.1273	28.356
GACCGATT	hsa-miR-29c-5p	no	41.3613	21.0434	12.1615
CTATACGG	hsa-let-7e-3p	reference form of hsa-let-7e-3p	40.1033	11.6546	12.25
AATCCTTT	hsa-miR-501-5p	reference form of hsa-miR-501-5p	39.5442	31.3816	23.8929
TTCAACGG	hsa-miR-95	reference form of hsa-miR-95	39.215	74.6601	36.5633
TTGCAGCT	hsa-miR-1301	reference form of hsa-miR-1301	38.9161	40.2298	23.4656
TCACACAG	hsa-miR-342-3p	no	37.2844	31.5566	21.5034
CGGGGTTT	hsa-miR-193b-5p	reference form of hsa-miR-193b-5p	36.3595	75.788	99.7025
ATTCCTGG	hsa-miR-145-3p	no	36.0689	8.87979	17.9227
TTTTTCAT	hsa-miR-335-3p	reference form of hsa-miR-335-3p	35.5652	43.062	27.5559
AGTCATAC	hsa-miR-485-3p	no	35.3675	24.5623	24.0026
GAAGCTCA	hsa-miR-127-5p	no	34.418	11.3166	6.06947
ACTGGCTA	hsa-miR-664a-5p	no	34.0733	32.5521	7.99164
CACCTTGC	hsa-miR-3200-3p	reference form of hsa-miR-3200-3p	33.9054	16.1909	12.8862
ATGACACG	hsa-miR-425-5p	no	33.855	21.1515	17.6246
TGCCCTGT	hsa-miR-146b-3p	reference form of hsa-miR-146b-3p	33.5184	69.678	24.4409
GTGGCCCT	hsa-miR-1291	no	33.4622	7.3829	5.9949
GATATCAT	hsa-miR-144-5p	no	33.4034	51.3741	129.671
CTGAGACC	hsa-miR-769-5p	no	32.7677	8.94368	9.36622
CTGGGAGA	hsa-miR-30c-2-3p, hsa-miR-30c-1-3p	reference form of hsa-miR-30c-2-3p, hsa-miR-30c-1-3p	32.3987	53.2029	90.3825
CTGCGCAA	hsa-let-7i-3p	reference form of hsa-let-7i-3p	32.154	25.9123	22.2024
TTGGTCCC	hsa-miR-133a	no	32.1397	30.9943	63.6608
TCTCTGGG	hsa-miR-330-5p	reference form of hsa-miR-330-5p	31.6073	18.7304	30.6186
ACTGATTT	hsa-miR-29a-5p	reference form of hsa-miR-29a-5p	31.2584	2.24726	5.43953
ACTGTGCG	hsa-miR-210	no	30.7336	4.97313	6.83972
CTGGGATC	hsa-miR-769-3p	reference form of hsa-miR-769-3p	29.7155	12.7247	28.4563
AAAGGATT	hsa-miR-541-5p	reference form of hsa-miR-541-5p	29.5935	6.91539	6.87746
ATTCTAAT	hsa-miR-576-5p	reference form of hsa-miR-576-5p	29.0935	11.5874	28.9848
ACAGCAGG	hsa-miR-214-3p	reference form of hsa-miR-214-3p	29.0436	267.546	68.0897
TGCAGGTC	hsa-miR-431-3p	no	28.8234	18.3312	27.2397
AAAAGTAC	hsa-miR-548k	reference form of hsa-miR-548k	28.4455	15.3437	17.8789
CCTCACCA	hsa-miR-6511a-3p, hsa-miR-6511b-3p	reference form of hsa-miR-6511a-3p, hsa-miR-6511b-3p	28.4371	19.756	19.6893
TGGCCCTG	hsa-miR-1291	no	27.9432	2.8587	5.77286
ATGATACT	hsa-miR-3607-3p	no	27.8525	23.3906	6.03246
CGAATCAT	hsa-miR-15b-3p	reference form of hsa-miR-15b-3p	27.7233	27.8205	46.2123
TGAAATGT	hsa-miR-203a	no	27.6485	3.99313	5.64967
ATATACAA	hsa-miR-381-3p	no	27.092	17.8071	8.0735
ATCGTACA	hsa-miR-487b	no	26.9682	23.3192	13.4773
CCAATATT	hsa-miR-195-3p, hsa-miR-16-2-3p	reference form of hsa-miR-195-3p	26.6089	47.695	45.0868
ACTGCTGA	hsa-miR-93-3p	reference form of hsa-miR-93-3p	26.4044	12.984	15.8095
TCCATTAC	hsa-miR-885-5p	reference form of hsa-miR-885-5p	25.566	3.5236	1.00586
ATCACACA	hsa-miR-377-3p	reference form of hsa-miR-377-3p	25.3696	10.0127	9.99384
TCACAAGT	hsa-miR-125b-2-3p	reference form of hsa-miR-125b-2-3p	24.9501	31.071	9.03121
AGGACTCC	hsa-miR-136-5p	no	24.8457	10.2034	7.85763
AGAGGTAT	hsa-miR-202-3p	reference form of hsa-miR-202-3p	24.6429	162.084	24.9426
ACTGCAGT	hsa-miR-17-3p	reference form of hsa-miR-17-3p	24.5718	29.3298	30.6168
AGGGCTTA	hsa-miR-27a-5p	reference form of hsa-miR-27a-5p	24.172	6.7158	4.00942
CTTTTTGC	hsa-miR-129-5p	reference form of hsa-miR-129-5p	24.1276	3.57358	647.323
ACCTTCTT	hsa-miR-1248	no	23.9716	8.01395	6.2555
ATGTCACT	hsa-miR-668	no	23.8746	9.79249	7.80129
TTCTGGAA	hsa-miR-1299	reference form of hsa-miR-1299	23.6311	12.4081	17.5676
AGAGCTTA	hsa-miR-27b-5p	reference form of hsa-miR-27b-5p	22.8778	35.2605	23.8109
TGTCCTCT	hsa-miR-3909	reference form of hsa-miR-3909	22.4888	26.1783	22.0459
GCAGTCCA	hsa-miR-455-3p	reference form of hsa-miR-455-3p	22.0844	77.0638	25.0509
ACAGGTGA	hsa-miR-125a-3p	reference form of hsa-miR-125a-3p	21.3821	31.9998	19.6333
ATCACAAG	hsa-miR-125b-2-3p	no	20.5045	17.8686	7.9616
ATCGGGAA	hsa-miR-425-3p	reference form of hsa-miR-425-3p	20.4965	9.68446	21.3951
AGGGGTGC	hsa-miR-342-5p	reference form of hsa-miR-342-5p	20.3241	36.3969	26.4936
AAGAGGTA	hsa-miR-202-3p	no	20.2941	71.8958	21.3893
TTCATTTG	hsa-miR-664b-3p	reference form of hsa-miR-664b-3p	20.1592	17.942	9.88478
TCTGGGCA	hsa-miR-1285-3p	reference form of hsa-miR-1285-3p	19.9468	11.3982	25.0665
TTTCCTAT	hsa-miR-202-5p	no	19.7848	5.34504	3.04431
GTAGTGTT	hsa-miR-142-3p	no	19.5946	6.69601	12.4108
AACTGTTT	hsa-miR-452-5p	reference form of hsa-miR-452-5p	19.5341	3.18747	1.78834
TATACGAC	hsa-let-7d-3p	no	19.261	29.9739	32.6675
TGGTTTAC	hsa-miR-299-5p	reference form of hsa-miR-299-5p	19.0846	20.2786	2.86535
CCTCCGTG	hsa-miR-3605-3p	reference form of hsa-miR-3605-3p	19.0844	24.5635	20.5423
TTTGGCAC	hsa-miR-96-5p	reference form of hsa-miR-96-5p	18.8402	6.95811	21.2913
GCCCTGAC	hsa-miR-4732-3p	reference form of hsa-miR-4732-3p	18.7081	18.097	76.3596
TGATACTG	hsa-miR-3607-3p	no	18.7043	13.4978	9.56935
ATACTGTA	hsa-miR-3607-3p	no	18.6397	15.852	14.7533
GTCAACAC	hsa-miR-505-3p	no	18.1093	28.6428	12.8851
ATGGTTTA	hsa-miR-299-5p	no	17.95	18.9093	5.63249
ACCGTGGC	hsa-miR-132-5p	reference form of hsa-miR-132-5p	17.8478	17.7448	18.3289
CTCGGGGA	hsa-miR-542-5p	no	17.8203	1.38215	1.62773
ATAGCCCG	hsa-miR-3651	no	17.6552	12.2628	7.40482
GGTGCAGT	hsa-miR-143-5p	reference form of hsa-miR-143-5p	17.4457	15.5531	13.7874
CCTGTTCT	hsa-miR-26b-3p	reference form of hsa-miR-26b-3p	17.2815	28.3451	27.3336
TCCGAGCC	hsa-miR-615-3p	reference form of hsa-miR-615-3p	16.4647	27.9515	63.4573
TGGCCCTC	hsa-miR-328	no	16.1104	4.84358	9.42859
TGAAGCTC	hsa-miR-127-5p	no	15.7704	10.004	7.52143
TAAATTTC	hsa-miR-513a-3p, hsa-miR-513c-3p	reference form of hsa-miR-513c-3p	15.7641	0.192617	1.0548
CTATACAA	hsa-let-7b-3p	no	15.0214	11.8297	12.3282
TGTCTTAC	hsa-miR-550a-3p	reference form of hsa-miR-550a-3p	14.9501	16.9412	31.296
TATGTCAC	hsa-miR-668	no	14.9064	5.41505	3.88827
AAAAGTGC	hsa-miR-106a-5p	reference form of hsa-miR-106a-5p	14.7558	15.7375	15.6547
AAAGACAT	hsa-miR-641	reference form of hsa-miR-641	14.6748	9.52615	2.85138
TGGGTTTA	hsa-miR-629-5p	reference form of hsa-miR-629-5p	14.6364	14.4407	13.7016
AGTGCAAT	hsa-miR-454-3p, hsa-miR-130b-3p	no	14.5918	10.6825	9.86886
TTATGGTT	hsa-miR-584-5p	reference form of hsa-miR-584-5p	14.5266	25.8341	37.697
TATTCAGG	hsa-miR-506-5p	reference form of hsa-miR-506-5p	14.3053	0.385235	0
CTGGCTAG	hsa-miR-664a-5p	no	14.1566	11.5957	3.2371
AGATCAGA	hsa-miR-383	reference form of hsa-miR-383	13.9202	4.20749	9.24522
TCACATTG	hsa-miR-23b-3p	no	13.845	20.3437	10.1264
GCTGGTTT	hsa-miR-29b-1-5p, hsa-miR-29b-2-5p	reference form of hsa-miR-29b-1-5p	13.7862	13.94	11.4626
CTGTAAAC	hsa-miR-3607-3p	no	13.7661	17.6224	5.73888
ACTGCCCT	hsa-miR-18a-3p	reference form of hsa-miR-18a-3p	13.4814	7.1703	37.4135
ATCAAGGA	hsa-miR-561-5p	reference form of hsa-miR-561-5p	13.2512	1.22341	2.01874
TTGAAAGG	hsa-miR-488-3p	reference form of hsa-miR-488-3p	13.1804	3.29918	2.76953
TCATGATG	hsa-miR-433	no	13.1719	2.46692	4.74302
ATCATACA	hsa-miR-539-3p	reference form of hsa-miR-539-3p	13.1701	3.23115	11.8971
GAACGGCT	hsa-miR-337-5p	reference form of hsa-miR-337-5p	13.1066	3.03219	5.39178
AACAAACA	hsa-miR-495-3p	no	12.9477	4.15886	2.31585
TAGCCCGG	hsa-miR-3651	no	12.8538	7.97883	11.305
GATACTGT	hsa-miR-3607-3p	no	12.6702	7.61782	13.1124
AGGTTGGG	hsa-miR-92a-1-5p	reference form of hsa-miR-92a-1-5p	12.6286	12.1782	12.8699
GTATGTGG	hsa-miR-299-3p	no	12.6073	8.79031	2.72952
ACCAGGAG	hsa-miR-665	reference form of hsa-miR-665	12.3319	7.35459	5.98002
ATTGCACG	hsa-miR-363-3p	no	12.3103	26.55	40.8701
TCAGAACA	hsa-miR-589-3p	reference form of hsa-miR-589-3p	12.0359	14.3384	7.46057
AGCGCGGG	hsa-miR-2277-5p	reference form of hsa-miR-2277-5p	12.0055	4.58361	2.42226
TTGGGGAA	hsa-miR-2110	reference form of hsa-miR-2110	11.9533	24.6724	28.5762
ATGCAGTC	hsa-miR-455-3p	no	11.8805	7.55668	3.71898
TGTGCCTT	hsa-miR-455-5p	no	11.5465	5.82887	1.48193
ACCGCACT	hsa-miR-106b-3p	no	11.2532	15.0343	31.6218
CAGGTCGT	hsa-miR-431-3p	reference form of hsa-miR-431-3p	11.0192	27.9409	21.7812
TCAAAGTG	hsa-miR-17-5p	no	10.4151	6.9822	9.45781
TGTTTGCA	hsa-miR-452-5p	no	10.4111	3.39374	1.05976
ATGCTGAC	hsa-miR-628-5p	reference form of hsa-miR-628-5p	10.393	7.53558	8.1237
GCCCGGTC	hsa-miR-3651	no	10.0746	7.48744	9.63514
TACAGCAG	hsa-miR-214-3p	no	9.95395	89.0778	29.3928
ATTCATTT	hsa-miR-664a-3p	no	9.74224	6.02241	3.44934
GTTTTTCA	hsa-miR-335-3p	no	9.66623	13.0021	10.3706
AAGGGCTT	hsa-miR-3158-3p	reference form of hsa-miR-3158-3p	9.54094	7.58432	23.0043
ATGCCTTG	hsa-miR-532-5p	no	9.48515	8.7543	6.84787
TTGTGCAA	hsa-miR-19a-3p	no	9.41719	1.91058	6.31363
TGCTGGAT	hsa-miR-1287	no	9.38852	9.7543	2.79419
CAACTAGA	hsa-miR-708-3p	no	9.3632	4.08324	1.51601
TTTGGGAC	hsa-miR-3913-5p	reference form of hsa-miR-3913-5p	9.33028	1.43937	4.76715
TACTGTAA	hsa-miR-3607-3p	no	9.21848	6.23365	6.05498
CACTGGAC	hsa-miR-378c	no	9.07261	5.35537	3.55257
GGGGTGCT	hsa-miR-342-5p	no	8.68446	12.8604	16.2257
TGGTGCGG	hsa-miR-675-5p	reference form of hsa-miR-675-5p	8.61015	8.37847	8.12787
ATCCCACC	hsa-miR-1260b	no	8.59338	6.22722	1.87351
AGAAATTA	hsa-miR-539-5p	no	8.48359	2.66293	4.88421
CACCCGTC	hsa-miR-1247-5p	no	8.47652	4.368	2.4212
AGGGACTT	hsa-miR-365a-5p	reference form of hsa-miR-365a-5p	8.46493	30.3284	22.3667
ACTGTAAA	hsa-miR-3607-3p	reference form of hsa-miR-3607-3p	8.299	16.8393	2.81261
ATGGCAAC	hsa-miR-21-3p	no	7.85466	1.18873	0
AGCCCGGT	hsa-miR-3651	no	7.74991	6.57962	14.0214
TGGGCTAA	hsa-miR-664b-5p	no	7.65686	4.92389	2.03412
TTGCATAG	hsa-miR-153	reference form of hsa-miR-153	7.53822	1.20982	10.2286
GTTTTGCA	hsa-miR-507	no	7.46137	0	0
ACGCCCTT	hsa-miR-1249	reference form of hsa-miR-1249	7.35583	3.86717	12.8754
CAATTTAG	hsa-miR-32-3p	no	7.31767	2.56884	0
TGCCTGCT	hsa-miR-370	no	7.172	21.6491	22.3287
CTAGGTAT	hsa-miR-331-5p	reference form of hsa-miR-331-5p	7.11511	4.16696	1.73765
TCTTCTCT	hsa-miR-942	reference form of hsa-miR-942	6.97093	1.6554	8.69346
AACTAGAC	hsa-miR-708-3p	no	6.81435	1.67487	1.84224
TAATTTTA	hsa-miR-590-3p	reference form of hsa-miR-590-3p	6.73257	3.55895	4.80733
AGTGCCTG	hsa-miR-550a-5p	no	6.72442	5.02944	7.42438
CAACAAAT	hsa-miR-7-1-3p	reference form of hsa-miR-7-1-3p	6.64336	4.23554	5.501
CAGATTCG	hsa-miR-10b-3p	no	6.43675	5.4684	3.90355
AAGGCAGG	hsa-miR-940	reference form of hsa-miR-940	6.32347	2.97899	1.97617
CAAATTCG	hsa-miR-10a-3p	no	6.18164	15.6358	7.4702
AGATTCGA	hsa-miR-10b-3p	no	6.16917	12.1269	9.58411
ACCTTGGC	hsa-miR-212-5p	reference form of hsa-miR-212-5p	6.15291	4.69617	4.67847
TTGGAGTA	hsa-miR-432-5p	no	6.13124	9.59748	6.11613
ATTGGGGA	hsa-miR-450a-3p	reference form of hsa-miR-450a-3p	6.01593	0.335812	0.201172
CATGGCAA	hsa-miR-21-3p	no	5.92097	2.50833	0.201172
CTGGGAGG	hsa-miR-30b-3p	reference form of hsa-miR-30b-3p	5.86023	8.54215	6.7134
ACAGATTC	hsa-miR-10b-3p	reference form of hsa-miR-10b-3p	5.85159	6.20521	3.03593
TTTAGGAT	hsa-miR-651	reference form of hsa-miR-651	5.83954	1.23975	1.23879
TCAACAGA	hsa-miR-421	no	5.65977	2.76944	0.351014
CTTAGCAG	hsa-miR-374b-3p	reference form of hsa-miR-374b-3p	5.64856	1.64872	0.603515
TGCCTGTC	hsa-miR-214-5p	reference form of hsa-miR-214-5p	5.60322	46.3332	32.4557
TGCAGTCC	hsa-miR-455-3p	no	5.54536	4.92239	0.929745
GACTATAG	hsa-miR-625-3p	reference form of hsa-miR-625-3p	5.51348	1.11612	2.8913
CATAGCCC	hsa-miR-3651	reference form of hsa-miR-3651	5.49422	1.49686	0.970309
TAGTCCCT	hsa-miR-2114-5p	reference form of hsa-miR-2114-5p	5.46365	4.8502	6.91101
ATGGTGGG	hsa-miR-654-5p	no	5.41001	15.0615	8.76289
AACACCAG	hsa-miR-21-3p	no	5.40974	2.35025	0.456248
TAGATTCT	hsa-miR-376a-5p	no	5.2113	0.609501	0
CAAAGCAC	hsa-miR-330-3p	no	5.20765	10.6599	7.43332
CAAGGAGC	hsa-miR-28-5p	no	5.20609	4.3113	1.38599
TTGGGACT	hsa-miR-3913-5p	no	5.0989	0.592672	1.23679
GAGACTGA	hsa-miR-873-3p	no	5.02925	0.844443	11.3793
TCACCAGC	hsa-miR-1226-3p	reference form of hsa-miR-1226-3p	4.95411	1.12762	0.201172
TTTTAGAG	hsa-miR-1303	no	4.82779	17.4846	4.30788
TGGAGACG	hsa-miR-139-3p	reference form of hsa-miR-139-3p	4.72302	20.2119	23.4581
AATCACAC	hsa-miR-377-3p	no	4.47965	1.49971	1.73701
TAAAGAGG	hsa-miR-202-3p	no	4.474	10.895	0
TTAGCCAA	hsa-miR-4662a-5p	reference form of hsa-miR-4662a-5p	4.31439	1.38082	3.85783
CCCGGTCG	hsa-miR-3651	no	4.26783	1.63715	0.402343
AAGCCCTT	hsa-miR-129-2-3p	reference form of hsa-miR-129-2-3p	4.17899	1.78923	132.932
TCAACACT	hsa-miR-505-3p	no	4.15031	6.12313	3.35139
AGGTGGTC	hsa-miR-323a-5p	reference form of hsa-miR-323a-5p	4.13427	4.56177	6.49592
CCACCTCC	hsa-miR-1306-5p	reference form of hsa-miR-1306-5p	4.09892	6.58213	11.2792
AATATACA	hsa-miR-1185-1-3p	no	4.08696	2.43064	2.40775
GGAGACTG	hsa-miR-873-3p	reference form of hsa-miR-873-3p	4.05601	0.293281	12.3746
CCATAGCC	hsa-miR-3651	no	4.0323	0.721047	0.753357
CCCCTGGG	hsa-miR-331-3p	no	3.92401	3.14597	3.60655
GCCATAGC	hsa-miR-3651	no	3.74254	1.23522	1.49134
CCATCGGG	hsa-miR-425-3p	no	3.68871	5.82803	1.33209
AACCATCG	hsa-miR-181a-3p	no	3.66942	1.90779	1.05304
CCTGCTGG	hsa-miR-370	no	3.64237	9.3941	11.057
GCAAAGCA	hsa-miR-330-3p	reference form of hsa-miR-330-3p	3.51416	5.54224	10.6672
TCCAGTAC	hsa-miR-770-5p	reference form of hsa-miR-770-5p	3.50052	6.83528	7.33416
TGCCATAG	hsa-miR-3651	no	3.48733	2.38179	2.14179
AACCACTG	hsa-miR-181a-2-3p	no	3.46375	2.82577	3.65747
CAAAGTTC	hsa-miR-148a-5p	no	3.45939	6.43382	2.6737
TCTCCCTT	hsa-miR-4685-3p	no	3.23198	5.20466	14.0511
CAGTCCAT	hsa-miR-455-3p	no	3.1181	9.02089	2.35252
CTCCGGTT	hsa-miR-671-3p	no	3.07431	1.83801	2.10123
TCTGTGAG	hsa-miR-4677-3p	reference form of hsa-miR-4677-3p	3.04087	3.06201	6.11258
TTCTCTGT	hsa-miR-942	no	2.95218	1.50312	2.0682
CACCAATA	hsa-miR-16-2-3p	no	2.88328	2.80474	8.47037
GTCAGTTT	hsa-miR-223-3p	no	2.47245	2.05203	3.16421
CGTGTCTT	hsa-miR-511	no	2.46727	13.101	3.86542
CTGCCATA	hsa-miR-3651	no	2.46293	0.624321	0.456248
TCGGGGTT	hsa-miR-193b-5p	no	2.38907	4.44362	3.75639
AGGGGCTG	hsa-miR-185-3p	no	2.32521	2.32955	7.72385
AGCGCCTC	hsa-miR-339-3p	no	2.27248	2.44436	0.402343
GAATAATA	hsa-miR-369-3p	no	2.19577	1.24243	0.201172
TCCTGACT	hsa-miR-378a-5p	no	2.18454	0.192617	1.17148
TGCAGCTG	hsa-miR-1301	no	2.14406	2.38612	2.92878
TTCAGTCA	hsa-miR-30d-3p	no	2.07675	0.339048	0.728573
AGTTGCCT	hsa-miR-4423-5p	reference form of hsa-miR-4423-5p	2.03777	16.5009	12.1228
ACAGACAT	hsa-miR-421	no	2.0108	2.00797	2.07019
GTTGCCTT	hsa-miR-4423-5p	no	2.00881	13.3051	17.0596
CAGGTGAG	hsa-miR-125a-3p	no	1.91741	2.38966	1.49771
TAATACAA	hsa-miR-374b-5p	no	1.81667	2.22574	0.983649
AACCGTGG	hsa-miR-132-5p	no	1.65727	1.74777	0.728573
TGTAAACG	hsa-miR-3607-3p	no	1.59415	2.25988	1.77757
ACTATAGA	hsa-miR-625-3p	no	1.57629	0.926115	0.711387
TTTAGAGA	hsa-miR-1303	reference form of hsa-miR-1303	1.50603	7.51083	2.85372
AAACCATC	hsa-miR-181a-3p	no	1.43007	2.38348	2.47306
GCGGGGCT	hsa-miR-744-5p	no	1.40534	3.37874	1.36881
AACAGACA	hsa-miR-421	no	1.37702	1.28703	0.456248
TGGGATCT	hsa-miR-769-3p	no	1.30645	1.53346	3.26501
GAGAGAAA	hsa-miR-185-5p	no	1.2887	1.72749	2.80935
CTGCTGGG	hsa-miR-370	no	1.24726	5.09881	3.77212
CAAATCTA	hsa-miR-19a-3p	no	1.21768	0.624321	7.67045
GACCCTGG	hsa-miR-504	no	1.20702	15.8055	29.4662
TTTTGTTC	hsa-miR-375	no	1.02994	1.62223	475.067
TTGTCCTC	hsa-miR-3909	no	1.02485	2.27304	0.201172
CTCCGTGT	hsa-miR-3605-3p	no	0.997179	3.08239	1.00586
TGTAGAGC	hsa-miR-4732-5p	reference form of hsa-miR-4732-5p	0.918613	5.19887	5.95315
AAAGCACA	hsa-miR-330-3p	no	0.868437	3.80752	4.74686
GTGTCTTT	hsa-miR-511	reference form of hsa-miR-511	0.867735	9.95859	5.24965
AGACCCTG	hsa-miR-504	reference form of hsa-miR-504	0.820789	6.16413	6.101
TCCGTGTT	hsa-miR-3605-3p	no	0.73872	0.987769	0.970309
AAATTCGT	hsa-miR-10a-3p	no	0.6927	1.60103	0.201172
AAGACATA	hsa-miR-641	no	0.433221	1.02239	0
CCTTGGCT	hsa-miR-212-5p	no	0.257804	1.89561	0.201172
TAAGGGAG	hsa-miR-664b-5p	no	0.257485	0.701344	1.03509
GCCTGTCT	hsa-miR-214-5p	no	0	0.798617	0
